# Supplementary material for: Unraveling the Molecular Basis of Color Variation in Dioscorea alata Tubers: Integrated Transcriptome and Metabolomics Analysis
Source: Int J Mol Sci. 2024 Feb 8;25(4):2057. doi: 10.3390/ijms25042057 (PMC10889544; doi:10.3390/ijms25042057)
Supplement: Supplementary file 1 [file ijms-25-02057-s001.zip]

Archive with 1 entries (1 files):
- ijms-2830479-supplementary.xls
