# Supplementary material for: Unraveling the Molecular Basis of Color Variation in Dioscorea alata Tubers: Integrated Transcriptome and Metabolomics Analysis
Source: Int J Mol Sci. 2024 Feb 8;25(4):2057. doi: 10.3390/ijms25042057 (PMC10889544; doi:10.3390/ijms25042057)
Supplement: Supplementary file 1 [file ijms-25-02057-s001.zip › ijms-2830479-supplementary.xls]

## Sheet: Table S1
Table S1 Identified DEGs between WT and PT.
ID	WT1_fpkm	WT2_fpkm	WT3_fpkm	PT1_fpkm	PT2_fpkm	PT3_fpkm	WT1_count	WT2_count	WT3_count	PT1_count	PT2_count	PT3_count	log2FoldChange	pvalue	padj	regulated	chr	start	end	strand	gene_name	gene_description	KEGG	KEGG pathway	NR	Swissprot	KOG	GO	Pfam	TF-Family	TF-Category	TF-Classification
Dioal.15G106400.v2.1	2.1	1.16	0.72	368.02	283.38	381.44	102	53	34	16459	13680	17703	7.76306	4.80071e-91	8.94516e-87	up	Chr15	22370304	22379962	-	Dioal.15G106400	--	K00422 polyphenol oxidase [EC:1.10.3.1] | (RefSeq) polyphenol oxidase, chloroplastic (A)	ko00350: Tyrosine metabolism; ko00950: Isoquinoline alkaloid biosynthesis; ko01100: Metabolic pathways; ko01110: Biosynthesis of secondary metabolites	XP_010910928.1	PPO_MALDO RecName: Full=Polyphenol oxidase, chloroplastic; Short=PPO; EC=1.10.3.1; AltName: Full=Catechol oxidase; Flags: Precursor;	CE18864	GO:0009543,chloroplast thylakoid lumen; GO:0004097,catechol oxidase activity; GO:0046872,metal ion binding; GO:0046148,pigment biosynthetic process; GO:0003674,molecular_function; GO:0003824,catalytic activity; GO:0016491,oxidoreductase activity; GO:0016682,oxidoreductase activity, acting on diphenols and related substances as donors, oxygen as acceptor; GO:0016679,oxidoreductase activity, acting…	PF12143.8:Protein of unknown function (DUF_B2219)	--	--	--
Dioal.10G059200.v2.1	0.05	0.44	0	624.97	633.68	906.27	1	9	0	12580	13768	18931	11.8445	2.52123e-71	2.34891e-67	up	Chr10	35069055	35070705	-	Dioal.10G059200	--	K01183 chitinase [EC:3.2.1.14] | (RefSeq) endochitinase PR4-like (A)	ko00520: Amino sugar and nucleotide sugar metabolism; ko01100: Metabolic pathways	XP_021675880.1	CHI5_ARATH RecName: Full=Endochitinase EP3 {ECO:0000303|PubMed:11525512}; EC=3.2.1.14; AltName: Full=Chitinase class IV {ECO:0000303|PubMed:11525512}; Short=AtchitIV {ECO:0000303|PubMed:11525512}; AltName: Full=Protein HOMOLOG OF CARROT EP3-3 CHITINASE {ECO:0000303|PubMed:11525512}; Short=AtEP3 {ECO:0000303|PubMed:11525512}; Flags: Precursor;	At3g54420	GO:0005618,cell wall; GO:0008061,chitin binding; GO:0004568,chitinase activity; GO:0016998,cell wall macromolecule catabolic process; GO:0006032,chitin catabolic process; GO:0006952,defense response; GO:0000272,polysaccharide catabolic process; GO:0009617,response to bacterium; GO:0009611,response to wounding; GO:0010262,somatic embryogenesis; GO:0003674,molecular_function; GO:0005488,binding; GO…	PF00182.19:Chitinase class I	--	--	--
Dioal.05G134200.v2.1	1.69	1.05	1.19	102.2	73.57	74.71	41	24	28	2274	1767	1725	5.71487	2.54765e-64	1.58234e-60	up	Chr5	19257985	19259437	+	Dioal.05G134200	--	K09422 transcription factor MYB, plant | (RefSeq) myb-related protein 305-like (A)	--	XP_008797802.1	MYB62_ARATH RecName: Full=Transcription factor MYB62 {ECO:0000303|PubMed:9839469}; AltName: Full=Myb-related protein 62 {ECO:0000303|PubMed:9839469}; Short=AtMYB62 {ECO:0000303|PubMed:9839469};	At1g68320	GO:0005634,nucleus; GO:0003700,DNA-binding transcription factor activity; GO:0043565,sequence-specific DNA binding; GO:0016036,cellular response to phosphate starvation; GO:0009740,gibberellic acid mediated signaling pathway; GO:0009686,gibberellin biosynthetic process; GO:0010373,negative regulation of gibberellin biosynthetic process; GO:0045892,negative regulation of transcription, DNA-templat…	PF00249.31:Myb-like DNA-binding domain	MYB	TF	MYB->MYB
novel.308	0.57	0.66	0.16	372.13	155.93	442.27	11	12	3	6646	3006	8197	9.17396	1.86718e-58	8.69781e-55	up	Chr10	37628554	37638236	+	--	--	K03006 DNA-directed RNA polymerase II subunit RPB1 [EC:2.7.7.6] | (RefSeq) LOW QUALITY PROTEIN: DNA-directed RNA polymerase II subunit 1-like (A)	ko03020: RNA polymerase	BAG72096.1	POLX_TOBAC RecName: Full=Retrovirus-related Pol polyprotein from transposon TNT 1-94; Includes: RecName: Full=Protease; EC=3.4.23.-; Includes: RecName: Full=Reverse transcriptase; EC=2.7.7.49; Includes: RecName: Full=Endonuclease;	At4g03810	GO:0004190,aspartic-type endopeptidase activity; GO:0004519,endonuclease activity; GO:0003676,nucleic acid binding; GO:0003964,RNA-directed DNA polymerase activity; GO:0008270,zinc ion binding; GO:0015074,DNA integration; GO:0003674,molecular_function; GO:0003824,catalytic activity; GO:0004175,endopeptidase activity; GO:0008233,peptidase activity; GO:0070011,peptidase activity, acting on L-amino …	PF07727.14:Reverse transcriptase (RNA-dependent DNA polymerase)	--	--	--
Dioal.11G082600.v2.1	0.08	0.59	0.16	243.52	504.37	384.78	1	7	2	2826	6318	4634	10.1227	8.58564e-58	3.19953e-54	up	Chr11	18032518	18033244	-	Dioal.11G082600	--	--	--	XP_010934761.1	--	At5g52390	--	PF06521.11:PAR1 protein	--	--	--
Dioal.17G105000.v2.1	0.49	0.07	0.07	127.36	175.22	123.59	15	2	2	3567	5297	3592	9.14772	1.03465e-56	3.2131e-53	up	Chr17	19366688	19368307	-	Dioal.17G105000	--	K00660 chalcone synthase [EC:2.3.1.74] | (RefSeq) chalcone synthase-like (A)	ko00941: Flavonoid biosynthesis; ko01100: Metabolic pathways; ko01110: Biosynthesis of secondary metabolites; ko04712: Circadian rhythm - plant	XP_010916088.1	CHSJ_PETHY RecName: Full=Chalcone synthase J; EC=2.3.1.74; AltName: Full=Naringenin-chalcone synthase J;	At5g13930	GO:0016210,naringenin-chalcone synthase activity; GO:0009813,flavonoid biosynthetic process; GO:0003674,molecular_function; GO:0003824,catalytic activity; GO:0016740,transferase activity; GO:0016746,transferase activity, transferring acyl groups; GO:0016747,transferase activity, transferring acyl groups other than amino-acyl groups; GO:0008152,metabolic process; GO:0008150,biological_process; GO:…	PF00195.19:Chalcone and stilbene synthases, N-terminal domain	--	--	--
Dioal.02G075800.v2.1	0.23	0.1	0.07	47.97	45.46	29.42	7	3	2	1356	1387	863	7.99403	1.57274e-45	2.85476e-42	up	Chr2	20606022	20607902	-	Dioal.02G075800	--	K15095 (+)-neomenthol dehydrogenase [EC:1.1.1.208] | (RefSeq) (+)-neomenthol dehydrogenase-like (A)	ko00902: Monoterpenoid biosynthesis; ko01110: Biosynthesis of secondary metabolites	PIA31432.1	IPIPR_MENPI RecName: Full=(-)-isopiperitenone reductase; EC=1.3.1.82;	At3g61220	GO:0005737,cytoplasm; GO:0052581,(-)-isopiperitenone reductase activity; GO:0070402,NADPH binding; GO:0031525,menthol biosynthetic process; GO:0042214,terpene metabolic process; GO:0003674,molecular_function; GO:0003824,catalytic activity; GO:0016491,oxidoreductase activity; GO:0016627,oxidoreductase activity, acting on the CH-CH group of donors; GO:0016628,oxidoreductase activity, acting on the …	PF00106.25:short chain dehydrogenase	--	--	--
Dioal.08G058600.v2.1	3.09	5.11	3.72	128.76	165.72	121.02	70	109	82	2682	3726	2616	4.8191	9.22351e-45	1.43218e-41	up	Chr8	14328854	14331947	-	Dioal.08G058600	--	K06689 ubiquitin-conjugating enzyme E2 D [EC:2.3.2.23] | (RefSeq) ubiquitin-conjugating enzyme E2 28 (A)	ko04120: Ubiquitin mediated proteolysis; ko04141: Protein processing in endoplasmic reticulum	XP_008782963.1	UBC4_SOLLC RecName: Full=Ubiquitin-conjugating enzyme E2-17 kDa; EC=2.3.2.23; AltName: Full=E2 ubiquitin-conjugating enzyme; AltName: Full=Ubiquitin carrier protein; AltName: Full=Ubiquitin-protein ligase;	At5g41700	GO:0005634,nucleus; GO:0005524,ATP binding; GO:0061631,ubiquitin conjugating enzyme activity; GO:0000209,protein polyubiquitination; GO:0006511,ubiquitin-dependent protein catabolic process; GO:0000166,nucleotide binding; GO:0003674,molecular_function; GO:0005488,binding; GO:0008144,drug binding; GO:0017076,purine nucleotide binding; GO:0030554,adenyl nucleotide binding; GO:0032553,ribonucleotide…	PF00179.26:Ubiquitin-conjugating enzyme	--	--	--
Dioal.19G007800.v2.1	2.53	1.23	0.34	483.79	252.4	240.89	46	21	6	8078	4549	4174	7.66544	7.36024e-39	8.57145e-36	up	Chr19	579413	580431	+	Dioal.19G007800	--	--	--	AAB94514.1	HEVL_ARATH RecName: Full=Hevein-like preproprotein; Contains: RecName: Full=CB-HEL; Contains: RecName: Full=CD-HEL; EC=3.1.-.-; AltName: Full=RNase; Flags: Precursor;	At3g04720	GO:0099503,secretory vesicle; GO:0005773,vacuole; GO:0008061,chitin binding; GO:0004540,ribonuclease activity; GO:0042742,defense response to bacterium; GO:0050832,defense response to fungus; GO:0031640,killing of cells of other organism; GO:0009723,response to ethylene; GO:0080027,response to herbivore; GO:0009615,response to virus; GO:0009627,systemic acquired resistance; GO:0003674,molecular_f…	PF00967.17:Barwin family	--	--	--
Dioal.07G070200.v2.1	0.69	0.99	0.85	21.78	28.05	18.3	60	81	72	1736	2414	1514	4.44617	1.52054e-38	1.57401e-35	up	Chr7	17337581	17344135	+	Dioal.07G070200	--	K05658 ATP-binding cassette, subfamily B (MDR/TAP), member 1 [EC:7.6.2.2] | (RefSeq) putative multidrug resistance protein (A)	ko02010: ABC transporters	XP_008779540.1	MDR_ORYSJ RecName: Full=Putative multidrug resistance protein; AltName: Full=P-glycoprotein;	At3g28345	GO:0016021,integral component of membrane; GO:0005524,ATP binding; GO:0042626,ATPase activity, coupled to transmembrane movement of substances; GO:0055085,transmembrane transport; GO:0000166,nucleotide binding; GO:0003674,molecular_function; GO:0005488,binding; GO:0008144,drug binding; GO:0017076,purine nucleotide binding; GO:0030554,adenyl nucleotide binding; GO:0032553,ribonucleotide binding; G…	PF00664.23:ABC transporter transmembrane region	--	--	--
Dioal.02G062500.v2.1	0.16	0.27	0.23	24.84	24.52	15.67	5	8	7	730	778	478	6.36381	2.93626e-38	2.87955e-35	up	Chr2	19056354	19060404	+	Dioal.02G062500	--	K13466 EIX receptor 1/2 | (RefSeq) LRR receptor-like serine/threonine-protein kinase GSO2 (A)	ko04626: Plant-pathogen interaction	XP_019702960.1	EIX2_SOLLC RecName: Full=Receptor-like protein EIX2 {ECO:0000305}; AltName: Full=EIX receptor 2 {ECO:0000312|EMBL:AAR28378.1}; Flags: Precursor;	At2g34930	GO:0016021,integral component of membrane; GO:0005886,plasma membrane; GO:0050832,defense response to fungus; GO:0006952,defense response; GO:0006950,response to stress; GO:0008150,biological_process; GO:0009605,response to external stimulus; GO:0009607,response to biotic stimulus; GO:0051707,response to other organism; GO:0009620,response to fungus; GO:0043207,response to external biotic stimulu…	PF13855.6:Leucine rich repeat	--	--	--
Dioal.06G015900.v2.1	10.65	8.01	7.43	77.67	83.39	87.08	230	163	156	1542	1787	1794	2.96712	8.13912e-37	6.89347e-34	up	Chr6	941271	946448	+	Dioal.06G015900	--	K01872 alanyl-tRNA synthetase [EC:6.1.1.7] | (RefSeq) alanine--tRNA ligase (A)	ko00970: Aminoacyl-tRNA biosynthesis	XP_008805752.1	SYAP_ARATH RecName: Full=Alanine--tRNA ligase, chloroplastic/mitochondrial {ECO:0000255|HAMAP-Rule:MF_03134}; EC=6.1.1.7 {ECO:0000255|HAMAP-Rule:MF_03134}; AltName: Full=Alanyl-tRNA synthetase {ECO:0000255|HAMAP-Rule:MF_03134}; Short=AlaRS {ECO:0000255|HAMAP-Rule:MF_03134}; AltName: Full=Protein EMBRYO DEFECTIVE 1030 {ECO:0000305|PubMed:16297076}; AltName: Full=Protein EMBRYO DEFECTIVE 263; AltNa…	At1g50200	GO:0009507,chloroplast; GO:0009570,chloroplast stroma; GO:0005739,mitochondrion; GO:0004813,alanine-tRNA ligase activity; GO:0016597,amino acid binding; GO:0002161,aminoacyl-tRNA editing activity; GO:0005524,ATP binding; GO:0000049,tRNA binding; GO:0008270,zinc ion binding; GO:0006419,alanyl-tRNA aminoacylation; GO:0009793,embryo development ending in seed dormancy; GO:0006400,tRNA modification; …	PF01411.19:tRNA synthetases class II (A)	--	--	--
Dioal.08G040200.v2.1	0	0	0.07	29.24	24.98	27.01	0	0	4	1697	1565	1627	9.98804	1.0774e-36	8.72834e-34	up	Chr8	11246482	11253100	-	Dioal.08G040200	--	K01868 threonyl-tRNA synthetase [EC:6.1.1.3] | (RefSeq) threonine--tRNA ligase, chloroplastic/mitochondrial 2 (A)	ko00970: Aminoacyl-tRNA biosynthesis	XP_010270142.1	SYTM2_ARATH RecName: Full=Threonine--tRNA ligase, chloroplastic/mitochondrial 2 {ECO:0000305}; EC=6.1.1.3 {ECO:0000305}; AltName: Full=Protein EMBRYO DEFECTIVE 2761 {ECO:0000303|PubMed:16297076}; AltName: Full=Threonyl-tRNA synthetase {ECO:0000305}; Short=ThrRS {ECO:0000305}; Flags: Precursor;	At5g26830	GO:0009507,chloroplast; GO:0009570,chloroplast stroma; GO:0005739,mitochondrion; GO:0005524,ATP binding; GO:0046872,metal ion binding; GO:0004829,threonine-tRNA ligase activity; GO:0009793,embryo development ending in seed dormancy; GO:0006435,threonyl-tRNA aminoacylation; GO:0000166,nucleotide binding; GO:0003674,molecular_function; GO:0005488,binding; GO:0008144,drug binding; GO:0017076,purine …	PF00587.25:tRNA synthetase class II core domain (G, H, P, S and T)	--	--	--
Dioal.15G039900.v2.1	0.05	0.29	0	96.67	563.17	508.49	1	5	0	1648	10363	8996	11.4483	1.78749e-36	1.38776e-33	up	Chr15	4333265	4334188	+	Dioal.15G039900	--	K12173 BRCA1-A complex subunit BRE | (RefSeq) BRISC and BRCA1-A complex member 2 (A)	ko03440: Homologous recombination	AAQ10092.1	TLP_ACTDE RecName: Full=Thaumatin-like protein; AltName: Allergen=Act d 2; Flags: Precursor;	At4g11650	GO:0005576,extracellular region; GO:0050832,defense response to fungus; GO:0031640,killing of cells of other organism; GO:0006952,defense response; GO:0006950,response to stress; GO:0008150,biological_process; GO:0009605,response to external stimulus; GO:0009607,response to biotic stimulus; GO:0051707,response to other organism; GO:0009620,response to fungus; GO:0043207,response to external bioti…	PF00314.17:Thaumatin family	--	--	--
Dioal.07G017700.v2.1	100.86	90.83	55.94	1782.08	1484.12	1253.68	1609	1365	868	26139	23497	19083	3.91714	2.8344e-35	2.07253e-32	up	Chr7	1142198	1143102	+	Dioal.07G017700	--	K05387 glutamate receptor, ionotropic, plant | (RefSeq) LOW QUALITY PROTEIN: glutamate receptor 2.3-like (A)	--	AAB09084.1	PR1_ASPOF RecName: Full=Pathogenesis-related protein 1; Short=AOPR1;	--	GO:0005737,cytoplasm; GO:0010427,abscisic acid binding; GO:0004864,protein phosphatase inhibitor activity; GO:0038023,signaling receptor activity; GO:0009738,abscisic acid-activated signaling pathway; GO:0006952,defense response; GO:0009607,response to biotic stimulus; GO:0003674,molecular_function; GO:0005488,binding; GO:0008289,lipid binding; GO:0019840,isoprenoid binding; GO:0031406,carboxylic…	PF00407.19:Pathogenesis-related protein Bet v I family	--	--	--
Dioal.09G058600.v2.1	0.38	0.27	0	38.6	104.11	90.4	9	6	0	844	2457	2051	8.22376	2.89195e-35	2.07253e-32	up	Chr9	18557208	18558722	-	Dioal.09G058600	--	K00430 peroxidase [EC:1.11.1.7] | (RefSeq) peroxidase 4-like (A)	ko00940: Phenylpropanoid biosynthesis; ko01100: Metabolic pathways; ko01110: Biosynthesis of secondary metabolites	OAY81066.1	PER4_VITVI RecName: Full=Peroxidase 4 {ECO:0000250|UniProtKB:Q42578}; EC=1.11.1.7; Flags: Precursor;	At5g05340	GO:0005576,extracellular region; GO:0020037,heme binding; GO:0046872,metal ion binding; GO:0004601,peroxidase activity; GO:0042744,hydrogen peroxide catabolic process; GO:0006979,response to oxidative stress; GO:0003674,molecular_function; GO:0005488,binding; GO:0046906,tetrapyrrole binding; GO:0048037,cofactor binding; GO:0097159,organic cyclic compound binding; GO:1901363,heterocyclic compound …	PF00141.23:Peroxidase	--	--	--
Dioal.12G055500.v2.1	0.94	1.68	0.48	241.16	235.8	77.89	22	37	11	5179	5466	1736	7.20061	5.53615e-35	3.82056e-32	up	Chr12	17287817	17289060	-	Dioal.12G055500	--	K00799 glutathione S-transferase [EC:2.5.1.18] | (RefSeq) glutathione S-transferase U10-like (A)	ko00480: Glutathione metabolism; ko01100: Metabolic pathways	XP_010937141.2	GSTUA_ARATH RecName: Full=Glutathione S-transferase U10; Short=AtGSTU10; EC=2.5.1.18; AltName: Full=GST class-tau member 10;	At1g74590	GO:0005737,cytoplasm; GO:0005829,cytosol; GO:0004364,glutathione transferase activity; GO:0006749,glutathione metabolic process; GO:0009407,toxin catabolic process; GO:0003674,molecular_function; GO:0003824,catalytic activity; GO:0016740,transferase activity; GO:0016765,transferase activity, transferring alkyl or aryl (other than methyl) groups; GO:0006790,sulfur compound metabolic process; GO:00…	PF02798.20:Glutathione S-transferase, N-terminal domain	--	--	--
Dioal.03G083200.v2.1	0.15	0	0.09	66.7	29.23	126.1	5	0	3	2055	972	4032	9.54823	2.08021e-34	1.3843e-31	up	Chr3	20594828	20596740	+	Dioal.03G083200	--	K22683 aspartyl protease family protein [EC:3.4.23.-] | (RefSeq) protein ASPARTIC PROTEASE IN GUARD CELL 1 (A)	--	XP_010928894.1	ASPA_ARATH RecName: Full=Aspartyl protease family protein At5g10770; EC=3.4.23.- {ECO:0000305}; Flags: Precursor;	At5g10770	GO:0031225,anchored component of membrane; GO:0005886,plasma membrane; GO:0004190,aspartic-type endopeptidase activity; GO:0003674,molecular_function; GO:0003824,catalytic activity; GO:0004175,endopeptidase activity; GO:0008233,peptidase activity; GO:0070011,peptidase activity, acting on L-amino acid peptides; GO:0016787,hydrolase activity; GO:0070001,aspartic-type peptidase activity; GO:0140096,…	PF14543.6:Xylanase inhibitor N-terminal	--	--	--
Dioal.19G018900.v2.1	22.68	19.48	20.77	133.07	150.46	145.14	1033	836	920	5573	6802	6308	2.47706	8.74893e-34	5.62134e-31	up	Chr19	1254073	1256429	-	Dioal.19G018900	--	K22419 Delta4-3-oxosteroid 5beta-reductase [EC:1.3.1.3] | (RefSeq) 3-oxo-Delta(4,5)-steroid 5-beta-reductase-like (A)	--	XP_019701869.1	5BPOR_DIGLA RecName: Full=3-oxo-Delta(4,5)-steroid 5-beta-reductase; EC=1.3.1.3 {ECO:0000269|PubMed:16386278, ECO:0000269|PubMed:18032383}; AltName: Full=Delta(4)-3-oxosteroid 5-beta-reductase; AltName: Full=Delta-4,5-steroid 5-beta-reductase; Short=At5beta-StR; AltName: Full=Progesterone 5-beta-reductase; Short=5beta-POR;	At4g24220	GO:0047787,delta4-3-oxosteroid 5beta-reductase activity; GO:0000166,nucleotide binding; GO:0003674,molecular_function; GO:0003824,catalytic activity; GO:0016491,oxidoreductase activity; GO:0016627,oxidoreductase activity, acting on the CH-CH group of donors; GO:0016628,oxidoreductase activity, acting on the CH-CH group of donors, NAD or NADP as acceptor; GO:0035671,enone reductase activity; GO:00…	--	--	--	--
Dioal.16G053000.v2.1	0.04	0.12	0.31	23.51	19.75	23.65	1	3	8	569	516	594	6.84489	1.71833e-33	1.06726e-30	up	Chr16	12938593	12944088	-	Dioal.16G053000	--	K09122 uncharacterized protein | (RefSeq) uncharacterized protein LOC8057957 (A)	--	ONK71907.1	--	At1g11170	GO:0016021,integral component of membrane; GO:0005575,cellular_component; GO:0016020,membrane; GO:0031224,intrinsic component of membrane; GO:0044425,membrane part	PF05212.12:Protein of unknown function (DUF707)	--	--	--
novel.1109	0.07	0.06	0.06	5.31	5.48	5.46	5	4	4	333	371	355	6.08569	3.9643e-33	2.3828e-30	up	Chr15	17558451	17562451	+	--	--	--	--	--	--	--	--	--	--	--	--
Dioal.03G006800.v2.1	0.03	0.02	0.03	12.55	11.93	12.9	2	1	2	688	706	734	8.4726	9.40793e-33	5.47806e-30	up	Chr3	527254	531861	-	Dioal.03G006800	--	K21596 calmodulin-binding transcription activator | (RefSeq) calmodulin-binding transcription activator 6-like (A)	--	OMO59699.1	U85A2_ARATH RecName: Full=UDP-glycosyltransferase 85A2; EC=2.4.1.-;	At3g29732	GO:0015020,glucuronosyltransferase activity; GO:0080043,quercetin 3-O-glucosyltransferase activity; GO:0080044,quercetin 7-O-glucosyltransferase activity; GO:0003674,molecular_function; GO:0003824,catalytic activity; GO:0008194,UDP-glycosyltransferase activity; GO:0016740,transferase activity; GO:0016757,transferase activity, transferring glycosyl groups; GO:0016758,transferase activity, transfer…	PF13960.6:Domain of unknown function (DUF4218)	--	--	--
Dioal.17G097700.v2.1	0.19	0.17	0	18.95	42.13	27.07	6	5	0	556	1334	824	7.68424	1.12545e-32	6.25082e-30	up	Chr17	18794614	18796361	-	Dioal.17G097700	--	--	--	XP_008806285.1	XAT3_ORYSJ RecName: Full=Alpha-1,3-arabinosyltransferase XAT3 {ECO:0000305}; EC=2.4.2.- {ECO:0000269|PubMed:22215597}; AltName: Full=Xylan arabinosyltransferase 3 {ECO:0000303|PubMed:22215597}; Short=OsXAT3 {ECO:0000303|PubMed:22215597};	At3g18180	GO:0000139,Golgi membrane; GO:0016021,integral component of membrane; GO:0052636,arabinosyltransferase activity; GO:0016757,transferase activity, transferring glycosyl groups; GO:0009664,plant-type cell wall organization; GO:0003674,molecular_function; GO:0003824,catalytic activity; GO:0016740,transferase activity; GO:0016763,transferase activity, transferring pentosyl groups; GO:0008150,biologic…	PF04577.14:Protein of unknown function (DUF563)	--	--	--
Dioal.17G105100.v2.1	0.07	0.32	0	25.44	35.06	32.88	2	9	0	703	1046	943	7.64064	1.30248e-32	6.93403e-30	up	Chr17	19384116	19385701	+	Dioal.17G105100	--	K00660 chalcone synthase [EC:2.3.1.74] | (RefSeq) chalcone synthase-like (A)	ko00941: Flavonoid biosynthesis; ko01100: Metabolic pathways; ko01110: Biosynthesis of secondary metabolites; ko04712: Circadian rhythm - plant	AFM36766.1	CHS1_CAMSI RecName: Full=Chalcone synthase 1; EC=2.3.1.74; AltName: Full=Naringenin-chalcone synthase 1;	At5g13930	GO:0016210,naringenin-chalcone synthase activity; GO:0009813,flavonoid biosynthetic process; GO:0003674,molecular_function; GO:0003824,catalytic activity; GO:0016740,transferase activity; GO:0016746,transferase activity, transferring acyl groups; GO:0016747,transferase activity, transferring acyl groups other than amino-acyl groups; GO:0008152,metabolic process; GO:0008150,biological_process; GO:…	PF00195.19:Chalcone and stilbene synthases, N-terminal domain	--	--	--
novel.2441	0.06	0.01	0	8.27	12.12	15.33	5	1	0	587	928	1129	8.53228	2.78244e-32	1.44015e-29	up	Chr5	8242972	8248862	-	--	--	--	--	XP_009420722.1	--	At3g02300	--	PF00415.18:Regulator of chromosome condensation (RCC1) repeat	--	--	--
Dioal.16G029700.v2.1	0.67	0.54	0.47	28.38	17.46	24.18	13	10	9	509	338	450	5.09272	7.01097e-32	3.34963e-29	up	Chr16	2203071	2206216	+	Dioal.16G029700	--	K00025 malate dehydrogenase [EC:1.1.1.37] | (RefSeq) malate dehydrogenase isoform X2 (A)	ko00020: Citrate cycle (TCA cycle); ko00270: Cysteine and methionine metabolism; ko00620: Pyruvate metabolism; ko00630: Glyoxylate and dicarboxylate metabolism; ko00710: Carbon fixation in photosynthetic organisms; ko01100: Metabolic pathways; ko01110: Biosynthesis of secondary metabolites; ko01200: Carbon metabolism	XP_010919596.1	MDH_TOBAC RecName: Full=Malate dehydrogenase; Short=NtRed-2; EC=1.1.1.37;	At5g43330	GO:0005737,cytoplasm; GO:0030060,L-malate dehydrogenase activity; GO:0005975,carbohydrate metabolic process; GO:0006108,malate metabolic process; GO:0006734,NADH metabolic process; GO:0006107,oxaloacetate metabolic process; GO:0006099,tricarboxylic acid cycle; GO:0003674,molecular_function; GO:0003824,catalytic activity; GO:0016491,oxidoreductase activity; GO:0016614,oxidoreductase activity, acti…	PF02866.18:lactate/malate dehydrogenase, alpha/beta C-terminal domain	--	--	--
Dioal.14G091200.v2.1	0.7	0.8	0.25	19.51	25.34	21.77	46	50	16	1186	1662	1373	4.97314	1.83494e-31	8.54759e-29	up	Chr14	17579107	17585578	+	Dioal.14G091200	--	K02540 DNA replication licensing factor MCM2 [EC:3.6.4.12] | (RefSeq) DNA replication licensing factor MCM2 (A)	ko03030: DNA replication	XP_010929514.1	MCM2_ORYSI RecName: Full=DNA replication licensing factor MCM2; EC=3.6.4.12; AltName: Full=Minichromosome maintenance protein 2;	At1g44900	GO:0042555,MCM complex; GO:0005634,nucleus; GO:0005524,ATP binding; GO:0003677,DNA binding; GO:0003678,DNA helicase activity; GO:0016787,hydrolase activity; GO:0046872,metal ion binding; GO:0007049,cell cycle; GO:0006270,DNA replication initiation; GO:0006268,DNA unwinding involved in DNA replication; GO:1905775,negative regulation of DNA helicase activity; GO:0000166,nucleotide binding; GO:00036…	PF00493.23:MCM P-loop domain	--	--	--
Dioal.20G061100.v2.1	0.38	0.31	0.33	19.67	32.05	13.46	13	10	11	617	1085	438	5.7104	1.99514e-31	9.06716e-29	up	Chr20	14926420	14928119	+	Dioal.20G061100	--	K22845 phlorizin synthase [EC:2.4.1.357] | (RefSeq) UDP-glycosyltransferase 88F3-like (A)	ko00941: Flavonoid biosynthesis; ko01110: Biosynthesis of secondary metabolites	XP_008777480.1	U88F3_PYRCO RecName: Full=UDP-glycosyltransferase 88F3 {ECO:0000303|Ref.1}; EC=2.4.1.- {ECO:0000305}; AltName: Full=UDP-glucose:chalcone 2'-O-glucosyltransferase {ECO:0000305};	At3g16520	GO:0008194,UDP-glycosyltransferase activity; GO:0003674,molecular_function; GO:0003824,catalytic activity; GO:0016740,transferase activity; GO:0016757,transferase activity, transferring glycosyl groups	PF00201.18:UDP-glucoronosyl and UDP-glucosyl transferase	--	--	--
Dioal.18G041400.v2.1	1.05	1.02	0.35	25.01	41.73	52.12	61	56	20	1336	2406	2889	5.3315	9.19588e-31	4.07969e-28	up	Chr18	17905507	17909441	+	Dioal.18G041400	--	K10534 nitrate reductase (NAD(P)H) [EC:1.7.1.1 1.7.1.2 1.7.1.3] | (RefSeq) nitrate reductase [NADH]-like (A)	ko00910: Nitrogen metabolism; ko01100: Metabolic pathways	XP_010909211.1	NIA1_ORYSJ RecName: Full=Nitrate reductase [NADH] 1; Short=NR1; EC=1.7.1.1;	At1g77760_1	GO:0005829,cytosol; GO:0071949,FAD binding; GO:0020037,heme binding; GO:0030151,molybdenum ion binding; GO:0043546,molybdopterin cofactor binding; GO:0009703,nitrate reductase (NADH) activity; GO:0050464,nitrate reductase (NADPH) activity; GO:0042128,nitrate assimilation; GO:0006809,nitric oxide biosynthetic process; GO:0000166,nucleotide binding; GO:0003674,molecular_function; GO:0005488,binding…	PF00174.19:Oxidoreductase molybdopterin binding domain	--	--	--
Dioal.20G072300.v2.1	0	0	0	97.28	102.3	132.55	0	0	0	3087	3504	4365	14.0034	1.26897e-30	5.49876e-28	up	Chr20	15716661	15718380	+	Dioal.20G072300	--	--	--	--	--	--	--	--	--	--	--
Dioal.12G091800.v2.1	0.3	0.23	0.58	19.71	46.51	53.14	7	5	13	419	1067	1172	6.43282	1.33859e-30	5.66864e-28	up	Chr12	19855771	19857311	+	Dioal.12G091800	--	K08081 tropinone reductase I [EC:1.1.1.206] | (RefSeq) tropinone reductase homolog At5g06060-like (A)	ko00960: Tropane, piperidine and pyridine alkaloid biosynthesis; ko01100: Metabolic pathways; ko01110: Biosynthesis of secondary metabolites	XP_020081566.1	NR_NARAP RecName: Full=Noroxomaritidine/norcraugsodine reductase {ECO:0000303|PubMed:27252378}; Short=NorRed {ECO:0000305}; EC=1.1.1.- {ECO:0000269|PubMed:27252378};	At2g29150	GO:0016491,oxidoreductase activity; GO:0009820,alkaloid metabolic process; GO:0003674,molecular_function; GO:0003824,catalytic activity; GO:0008152,metabolic process; GO:0006807,nitrogen compound metabolic process; GO:0008150,biological_process; GO:0071704,organic substance metabolic process; GO:1901564,organonitrogen compound metabolic process	PF13561.6:Enoyl-(Acyl carrier protein) reductase	--	--	--
Dioal.01G080400.v2.1	0.21	0.07	0	33.44	22.57	18.88	6	2	0	884	644	518	7.78081	2.82087e-30	1.16803e-27	up	Chr1	25755648	25757520	+	Dioal.01G080400	--	K13418 somatic embryogenesis receptor kinase 1 [EC:2.7.10.1 2.7.11.1] | (RefSeq) SERK2a-1; hypothetical protein (A)	--	XP_008805652.1	Y3589_ARATH RecName: Full=PTI1-like tyrosine-protein kinase At3g15890; EC=2.7.10.2;	At1g52540	GO:0005886,plasma membrane; GO:0005524,ATP binding; GO:0004715,non-membrane spanning protein tyrosine kinase activity; GO:0004714,transmembrane receptor protein tyrosine kinase activity; GO:0006468,protein phosphorylation; GO:0000166,nucleotide binding; GO:0003674,molecular_function; GO:0005488,binding; GO:0008144,drug binding; GO:0017076,purine nucleotide binding; GO:0030554,adenyl nucleotide bi…	PF00069.25:Protein kinase domain	--	--	--
novel.517	0.26	0.17	0	25.91	27.88	21.93	5	3	0	459	533	403	7.19893	3.06555e-30	1.24175e-27	up	Chr12	13155508	13160338	+	--	--	--	--	XP_021275912.1	--	--	--	--	--	--	--
Dioal.14G091000.v2.1	1.63	0.95	0.61	109.59	36.87	65.27	49	27	18	3037	1103	1877	5.79728	5.71745e-30	2.21944e-27	up	Chr14	17556725	17558831	-	Dioal.14G091000	--	K08235 xyloglucan:xyloglucosyl transferase [EC:2.4.1.207] | (RefSeq) probable xyloglucan endotransglucosylase/hydrolase (A)	--	XP_020087864.1	XTH5_ARATH RecName: Full=Probable xyloglucan endotransglucosylase/hydrolase protein 5; Short=At-XTH5; Short=XTH-5; EC=2.4.1.207; Flags: Precursor;	At5g13870	GO:0048046,apoplast; GO:0005618,cell wall; GO:0004553,hydrolase activity, hydrolyzing O-glycosyl compounds; GO:0016762,xyloglucan:xyloglucosyl transferase activity; GO:0042546,cell wall biogenesis; GO:0071555,cell wall organization; GO:0010411,xyloglucan metabolic process; GO:0003674,molecular_function; GO:0003824,catalytic activity; GO:0016787,hydrolase activity; GO:0016798,hydrolase activity, a…	PF00722.21:Glycosyl hydrolases family 16	--	--	--
novel.1675	0.07	0.07	0.41	29.29	30.33	32.31	1	1	6	408	456	467	7.10081	9.63193e-30	3.58943e-27	up	Chr19	9291681	9292939	+	--	--	K12261 2-hydroxyacyl-CoA lyase 1 [EC:4.1.-.-] | (RefSeq) 2-hydroxyacyl-CoA lyase (A)	ko04146: Peroxisome	XP_016203934.1	HACL_ARATH RecName: Full=2-hydroxyacyl-CoA lyase; EC=4.1.-.-; AltName: Full=2-hydroxyphytanoyl-CoA lyase; Short=2-HPCL; AltName: Full=Oxalyl-CoA decarboxylase;	At5g17380	GO:0005829,cytosol; GO:0005777,peroxisome; GO:0009536,plastid; GO:0016831,carboxy-lyase activity; GO:0000287,magnesium ion binding; GO:0030976,thiamine pyrophosphate binding; GO:0001561,fatty acid alpha-oxidation; GO:0003674,molecular_function; GO:0003824,catalytic activity; GO:0016829,lyase activity; GO:0016830,carbon-carbon lyase activity; GO:0005488,binding; GO:0046872,metal ion binding; GO:00…	--	--	--	--
Dioal.04G032500.v2.1	1.41	1.07	0.83	28.2	34.87	36.16	14	10	8	257	343	342	4.61808	2.01442e-29	7.08202e-27	up	Chr4	2518184	2518746	+	Dioal.04G032500	--	--	--	PIA62400.1	DDR4_ARATH RecName: Full=DDT domain-containing protein DDR4 {ECO:0000305}; AltName: Full=DDT-related protein 4 {ECO:0000303|PubMed:23691993};	At1g18950	GO:0005634,nucleus; GO:0005622,intracellular; GO:0005575,cellular_component; GO:0005623,cell; GO:0043231,intracellular membrane-bounded organelle; GO:0043226,organelle; GO:0043227,membrane-bounded organelle; GO:0043229,intracellular organelle; GO:0044424,intracellular part; GO:0044464,cell part	PF02791.17:DDT domain	DDT	TR	DDT
novel.1427	0	0.14	0	99.73	152.55	54.44	0	3	0	2129	3515	1206	10.8747	6.38554e-29	2.12467e-26	up	Chr17	20122600	20123756	-	--	--	--	--	--	--	--	--	--	--	--	--
Dioal.02G047800.v2.1	0.36	0.35	0.14	8.72	13.94	13.96	13	12	5	292	504	485	5.14785	1.48989e-28	4.87038e-26	up	Chr2	16069397	16074414	-	Dioal.02G047800	--	K01904 4-coumarate--CoA ligase [EC:6.2.1.12] | (RefSeq) 4-coumarate--CoA ligase-like 7 (A)	ko00130: Ubiquinone and other terpenoid-quinone biosynthesis; ko00940: Phenylpropanoid biosynthesis; ko01100: Metabolic pathways; ko01110: Biosynthesis of secondary metabolites	XP_020677829.1	4CLL1_ORYSJ RecName: Full=4-coumarate--CoA ligase-like 1; EC=6.2.1.-;	At4g05160	GO:0005524,ATP binding; GO:0016405,CoA-ligase activity; GO:0000166,nucleotide binding; GO:0003674,molecular_function; GO:0005488,binding; GO:0008144,drug binding; GO:0017076,purine nucleotide binding; GO:0030554,adenyl nucleotide binding; GO:0032553,ribonucleotide binding; GO:0032555,purine ribonucleotide binding; GO:0032559,adenyl ribonucleotide binding; GO:0035639,purine ribonucleoside triphosp…	PF00501.28:AMP-binding enzyme	--	--	--
Dioal.14G105800.v2.1	0.27	0.15	0.02	11.01	15.17	11.26	15	8	1	555	825	589	6.1278	1.78903e-28	5.74743e-26	up	Chr14	18781499	18788676	-	Dioal.14G105800	--	K02541 DNA replication licensing factor MCM3 [EC:3.6.4.12] | (RefSeq) DNA replication licensing factor MCM3 (A)	ko03030: DNA replication	XP_008811186.1	MCM32_MAIZE RecName: Full=DNA replication licensing factor MCM3 homolog 2; EC=3.6.4.12; AltName: Full=Replication origin activator 2; Short=ROA-2;	At5g46280	GO:0042555,MCM complex; GO:0005634,nucleus; GO:0005524,ATP binding; GO:0003678,DNA helicase activity; GO:0003688,DNA replication origin binding; GO:0016787,hydrolase activity; GO:0003697,single-stranded DNA binding; GO:0006271,DNA strand elongation involved in DNA replication; GO:0000727,double-strand break repair via break-induced replication; GO:1902975,mitotic DNA replication initiation; GO:00…	PF00493.23:MCM P-loop domain	--	--	--
novel.2018	0.02	0	0.01	11.6	9.83	18.47	2	0	1	1128	1032	1864	10.13	3.60025e-28	1.13701e-25	up	Chr20	11777745	11783104	+	--	--	K02358 elongation factor Tu | (RefSeq) uncharacterized protein LOC103721475 isoform X1 (A)	ko04626: Plant-pathogen interaction	OMO81561.1	M860_ARATH RecName: Full=Uncharacterized mitochondrial protein AtMg00860; AltName: Full=ORF158;	At3g11970_2	GO:0005739,mitochondrion; GO:0005622,intracellular; GO:0005575,cellular_component; GO:0005623,cell; GO:0005737,cytoplasm; GO:0043231,intracellular membrane-bounded organelle; GO:0043226,organelle; GO:0043227,membrane-bounded organelle; GO:0043229,intracellular organelle; GO:0044424,intracellular part; GO:0044444,cytoplasmic part; GO:0044464,cell part	PF17919.1:RNase H-like domain found in reverse transcriptase	--	--	--
Dioal.17G047300.v2.1	0.13	0.21	0.03	6.63	8.12	7.11	8	12	2	364	481	405	5.55818	8.99191e-28	2.70236e-25	up	Chr17	4577725	4585832	+	Dioal.17G047300	--	K02542 DNA replication licensing factor MCM6 [EC:3.6.4.12] | (RefSeq) DNA replication licensing factor MCM6 (A)	ko03030: DNA replication	XP_008783215.1	MCM6_ORYSJ RecName: Full=DNA replication licensing factor MCM6; EC=3.6.4.12; AltName: Full=Minichromosome maintenance protein 6; Short=OsMCM6;	Hs7427519	GO:0042555,MCM complex; GO:0005634,nucleus; GO:0005524,ATP binding; GO:0003678,DNA helicase activity; GO:0003688,DNA replication origin binding; GO:0016787,hydrolase activity; GO:0046872,metal ion binding; GO:0003697,single-stranded DNA binding; GO:0006270,DNA replication initiation; GO:0006268,DNA unwinding involved in DNA replication; GO:0000727,double-strand break repair via break-induced repl…	PF00493.23:MCM P-loop domain	--	--	--
novel.1897	0.03	0.08	0	15.43	17.34	18.39	1	3	0	545	661	674	8.6063	1.06751e-27	3.15728e-25	up	Chr2	16630084	16632169	+	--	--	K17086 transmembrane 9 superfamily member 2/4 | (RefSeq) uncharacterized LOC101300290 (A)	--	XP_006357385.1	--	At2g30640	GO:0003676,nucleic acid binding; GO:0008270,zinc ion binding; GO:0003674,molecular_function; GO:0005488,binding; GO:0097159,organic cyclic compound binding; GO:1901363,heterocyclic compound binding; GO:0046872,metal ion binding; GO:0043167,ion binding; GO:0043169,cation binding; GO:0046914,transition metal ion binding	PF10551.9:MULE transposase domain	--	--	--
Dioal.04G084600.v2.1	0.07	0.04	0.02	7.4	36.53	22.08	4	2	1	390	2079	1208	8.76368	1.55295e-27	4.45171e-25	up	Chr4	17039168	17042520	+	Dioal.04G084600	--	K24104 GPN-loop GTPase | (RefSeq) LOW QUALITY PROTEIN: uncharacterized protein LOC104799061 (A)	--	ONK64733.1	CRK8_ARATH RecName: Full=Cysteine-rich receptor-like protein kinase 8; Short=Cysteine-rich RLK8; EC=2.7.11.-; Flags: Precursor;	At4g11530	GO:0016021,integral component of membrane; GO:0005886,plasma membrane; GO:0005524,ATP binding; GO:0106310,NA; GO:0004674,protein serine/threonine kinase activity; GO:0106311,NA; GO:0042742,defense response to bacterium; GO:0006468,protein phosphorylation; GO:0000166,nucleotide binding; GO:0003674,molecular_function; GO:0005488,binding; GO:0008144,drug binding; GO:0017076,purine nucleotide binding…	PF07714.17:Protein tyrosine kinase	--	--	--
novel.2823	0.18	0.16	0	22.7	11.68	13.33	7	6	0	814	452	496	6.85841	1.07533e-26	2.82207e-24	up	Chr7	14298305	14301176	+	--	--	K10999 cellulose synthase A [EC:2.4.1.12] | (RefSeq) probable cellulose synthase A catalytic subunit 2 [UDP-forming] (A)	--	PKA49858.1	CESA2_ORYSI RecName: Full=Probable cellulose synthase A catalytic subunit 2 [UDP-forming]; EC=2.4.1.12; AltName: Full=OsCesA2;	At5g05170	GO:0016021,integral component of membrane; GO:0005886,plasma membrane; GO:0016760,cellulose synthase (UDP-forming) activity; GO:0046872,metal ion binding; GO:0071555,cell wall organization; GO:0030244,cellulose biosynthetic process; GO:0003674,molecular_function; GO:0003824,catalytic activity; GO:0008194,UDP-glycosyltransferase activity; GO:0016740,transferase activity; GO:0016757,transferase act…	PF03552.14:Cellulose synthase	--	--	--
Dioal.10G055600.v2.1	0.27	0.25	0	15.27	36.26	41.68	7	6	0	364	933	1031	7.21822	1.43871e-26	3.72326e-24	up	Chr10	34769819	34772321	+	Dioal.10G055600	--	K19825 2-alkenal reductase (NADP+) [EC:1.3.1.102] | (RefSeq) NADP-dependent alkenal double bond reductase P2-like (A)	--	XP_020253027.1	DBR_TOBAC RecName: Full=2-alkenal reductase (NADP(+)-dependent); EC=1.3.1.102 {ECO:0000269|PubMed:17945329, ECO:0000269|Ref.3, ECO:0000269|Ref.4}; AltName: Full=Alkenal double bound reductase; AltName: Full=Allylic alcohol dehydrogenase 1 {ECO:0000303|PubMed:11117876}; Short=allyl-ADH1 {ECO:0000303|PubMed:11117876}; AltName: Full=Flavin-free double bond reductase {ECO:0000303|Ref.4}; Short=NtDBR;…	At5g16990	GO:0032440,2-alkenal reductase [NAD(P)] activity; GO:0003674,molecular_function; GO:0003824,catalytic activity; GO:0016491,oxidoreductase activity; GO:0016627,oxidoreductase activity, acting on the CH-CH group of donors; GO:0016628,oxidoreductase activity, acting on the CH-CH group of donors, NAD or NADP as acceptor	PF16884.5:N-terminal domain of oxidoreductase	--	--	--
Dioal.06G013000.v2.1	1.4	0.16	0.1	155.43	129.45	127.65	55	6	4	5612	5045	4783	7.75409	1.69745e-26	4.33267e-24	up	Chr6	748840	750978	-	Dioal.06G013000	--	K01051 pectinesterase [EC:3.1.1.11] | (RefSeq) pectinesterase-like (A)	ko00040: Pentose and glucuronate interconversions; ko01100: Metabolic pathways	XP_009384411.1	PME20_ARATH RecName: Full=Probable pectinesterase/pectinesterase inhibitor 20; Includes: RecName: Full=Pectinesterase inhibitor 20; AltName: Full=Pectin methylesterase inhibitor 20; Includes: RecName: Full=Pectinesterase 20; Short=PE 20; EC=3.1.1.11; AltName: Full=Pectin methylesterase 20; Short=AtPME20; Flags: Precursor;	At4g02330	GO:0005618,cell wall; GO:0005576,extracellular region; GO:0045330,aspartyl esterase activity; GO:0030599,pectinesterase activity; GO:0046910,pectinesterase inhibitor activity; GO:0042545,cell wall modification; GO:0045490,pectin catabolic process; GO:0003674,molecular_function; GO:0003824,catalytic activity; GO:0016787,hydrolase activity; GO:0016788,hydrolase activity, acting on ester bonds; GO:0…	PF01095.19:Pectinesterase	--	--	--
Dioal.19G083800.v2.1	0.29	0.17	0	14.83	20.73	12.9	11	6	0	526	794	475	6.49278	2.35826e-26	5.93803e-24	up	Chr19	17026948	17030237	+	Dioal.19G083800	--	K24028 salicylic acid 3-hydroxylase [EC:1.14.11.-] | (RefSeq) protein DOWNY MILDEW RESISTANCE 6 (A)	--	XP_020084146.1	FL3H2_ORYSJ RecName: Full=Flavanone 3-dioxygenase 2 {ECO:0000305}; EC=1.14.11.9 {ECO:0000269|PubMed:18413994}; AltName: Full=Flavanone 3-beta-hydroxylase 2 {ECO:0000305}; AltName: Full=Flavanone 3-hydroxylase 2 {ECO:0000303|PubMed:18413994}; Short=OsF3H-2 {ECO:0000303|PubMed:18413994};	At5g24530	GO:0051213,dioxygenase activity; GO:0031418,L-ascorbic acid binding; GO:0046872,metal ion binding; GO:0045486,naringenin 3-dioxygenase activity; GO:0009813,flavonoid biosynthetic process; GO:0003674,molecular_function; GO:0003824,catalytic activity; GO:0016491,oxidoreductase activity; GO:0030246,carbohydrate binding; GO:0005488,binding; GO:0019842,vitamin binding; GO:0031406,carboxylic acid bindi…	PF03171.20:2OG-Fe(II) oxygenase superfamily	--	--	--
Dioal.17G002600.v2.1	0.28	0.89	0.63	35.86	19.84	28.64	15	45	33	1765	1054	1463	5.22551	3.41313e-26	8.15954e-24	up	Chr17	196209	200035	-	Dioal.17G002600	--	K14638 solute carrier family 15 (peptide/histidine transporter), member 3/4 | (RefSeq) protein NRT1/ PTR FAMILY 8.3-like (A)	--	XP_009397479.2	PTR27_ARATH RecName: Full=Protein NRT1/ PTR FAMILY 6.2; Short=AtNPF6.2; AltName: Full=Nitrate transporter 1.4;	At2g26690	GO:0016021,integral component of membrane; GO:0015293,symporter activity; GO:0042128,nitrate assimilation; GO:0006857,oligopeptide transport; GO:0009753,response to jasmonic acid; GO:0009611,response to wounding; GO:0003674,molecular_function; GO:0005215,transporter activity; GO:0022857,transmembrane transporter activity; GO:0015291,secondary active transmembrane transporter activity; GO:0022804,…	PF00854.21:POT family	--	--	--
Dioal.10G052900.v2.1	32.99	19.6	12.38	370.77	375.61	337.66	652	365	238	6738	7368	6368	3.80462	3.5759e-26	8.43414e-24	up	Chr10	34528985	34532360	+	Dioal.10G052900	--	K01800 maleylacetoacetate isomerase [EC:5.2.1.2] | (RefSeq) glutathione S-transferase zeta class (A)	ko00350: Tyrosine metabolism; ko01100: Metabolic pathways	XP_009415021.1	GSTZ1_ARATH RecName: Full=Glutathione S-transferase Z1; Short=AtGSTZ1; EC=2.5.1.18; AltName: Full=GST class-zeta member 1; AltName: Full=Glutathione S-transferase 18; AltName: Full=Maleylacetone isomerase; Short=MAI; EC=5.2.1.-;	At2g02390	GO:0005737,cytoplasm; GO:0005829,cytosol; GO:0004364,glutathione transferase activity; GO:0016034,maleylacetoacetate isomerase activity; GO:0004601,peroxidase activity; GO:0006749,glutathione metabolic process; GO:1902000,homogentisate catabolic process; GO:0006559,L-phenylalanine catabolic process; GO:0009407,toxin catabolic process; GO:0003674,molecular_function; GO:0003824,catalytic activity; …	PF13417.6:Glutathione S-transferase, N-terminal domain	--	--	--
Dioal.01G017100.v2.1	0.75	0.26	0.26	27.01	20.21	15.41	18	6	6	598	483	354	5.36738	4.56366e-26	1.04981e-23	up	Chr1	2562135	2565593	-	Dioal.01G017100	--	K19329 WW domain-containing oxidoreductase | (RefSeq) short-chain dehydrogenase TIC 32, chloroplastic isoform X1 (A)	--	XP_010935851.1	TIC32_PEA RecName: Full=Short-chain dehydrogenase TIC 32, chloroplastic {ECO:0000303|PubMed:15180984}; EC=1.1.1.-; AltName: Full=Translocon at the inner envelope membrane of chloroplasts 32 {ECO:0000303|PubMed:15180984}; Short=PsTIC32 {ECO:0000303|PubMed:15180984};	At4g11410	GO:0009706,chloroplast inner membrane; GO:0005516,calmodulin binding; GO:0016491,oxidoreductase activity; GO:0015031,protein transport; GO:0005515,protein binding; GO:0003674,molecular_function; GO:0005488,binding; GO:0003824,catalytic activity; GO:0008104,protein localization; GO:0006810,transport; GO:0008150,biological_process; GO:0015833,peptide transport; GO:0033036,macromolecule localization…	PF00106.25:short chain dehydrogenase	--	--	--
Dioal.02G062400.v2.1	0.07	0.08	0.04	7.18	4.51	6.33	4	4	2	363	246	332	6.30435	4.96604e-26	1.11485e-23	up	Chr2	19043759	19046498	+	Dioal.02G062400	--	K13466 EIX receptor 1/2 | (RefSeq) receptor-like protein 12 (A)	ko04626: Plant-pathogen interaction	XP_019702960.1	EIX2_SOLLC RecName: Full=Receptor-like protein EIX2 {ECO:0000305}; AltName: Full=EIX receptor 2 {ECO:0000312|EMBL:AAR28378.1}; Flags: Precursor;	At2g34930	GO:0016021,integral component of membrane; GO:0005886,plasma membrane; GO:0050832,defense response to fungus; GO:0006952,defense response; GO:0006950,response to stress; GO:0008150,biological_process; GO:0009605,response to external stimulus; GO:0009607,response to biotic stimulus; GO:0051707,response to other organism; GO:0009620,response to fungus; GO:0043207,response to external biotic stimulu…	PF13855.6:Leucine rich repeat	--	--	--
Dioal.04G116900.v2.1	0.18	0.37	0.2	9.97	38.32	15.26	18	34	19	902	3741	1432	6.10152	7.15e-26	1.58602e-23	up	Chr4	19536877	19545266	-	Dioal.04G116900	--	K08711 ATP-binding cassette, subfamily G (WHITE), member 2, PDR | (RefSeq) LOW QUALITY PROTEIN: ZEB2-regulated ABC transporter 1-like (A)	ko02010: ABC transporters	XP_019708972.1	TUR2_SPIPO RecName: Full=Pleiotropic drug resistance protein TUR2; Short=Protein Turion 2;	At1g15520	GO:0016021,integral component of membrane; GO:0005886,plasma membrane; GO:0005524,ATP binding; GO:0042626,ATPase activity, coupled to transmembrane movement of substances; GO:0006952,defense response; GO:0000166,nucleotide binding; GO:0003674,molecular_function; GO:0005488,binding; GO:0008144,drug binding; GO:0017076,purine nucleotide binding; GO:0030554,adenyl nucleotide binding; GO:0032553,ribo…	PF01061.24:ABC-2 type transporter	--	--	--
Dioal.07G075600.v2.1	0.5	0.32	0.11	33.37	13.77	16.97	28	17	6	1709	761	902	5.8464	1.00027e-25	2.16722e-23	up	Chr7	18599905	18603264	+	Dioal.07G075600	--	K01187 alpha-glucosidase [EC:3.2.1.20] | (RefSeq) putative alpha-glucosidase (A)	ko00052: Galactose metabolism; ko00500: Starch and sucrose metabolism; ko01100: Metabolic pathways; ko01110: Biosynthesis of secondary metabolites	XP_009417897.1	GLU2A_ORYSJ RecName: Full=Probable glucan 1,3-alpha-glucosidase; EC=3.2.1.207 {ECO:0000250|UniProtKB:P38138}; AltName: Full=Glucosidase II subunit alpha; Flags: Precursor;	At3g45940	GO:0005783,endoplasmic reticulum; GO:0090599,alpha-glucosidase activity; GO:0030246,carbohydrate binding; GO:0004553,hydrolase activity, hydrolyzing O-glycosyl compounds; GO:0005975,carbohydrate metabolic process; GO:0006952,defense response; GO:0006491,N-glycan processing; GO:0003674,molecular_function; GO:0003824,catalytic activity; GO:0015926,glucosidase activity; GO:0016787,hydrolase activity…	PF01055.26:Glycosyl hydrolases family 31	--	--	--
novel.1812	0.38	0.3	0.35	5.59	4.49	4.02	42	31	37	563	489	420	3.49003	1.51421e-25	3.20616e-23	up	Chr2	5298082	5305172	-	--	--	K01193 beta-fructofuranosidase [EC:3.2.1.26] | (RefSeq) beta-fructofuranosidase, insoluble isoenzyme 3-like (A)	ko00052: Galactose metabolism; ko00500: Starch and sucrose metabolism; ko01100: Metabolic pathways; ko01110: Biosynthesis of secondary metabolites	XP_020276434.1	Y3264_ARATH RecName: Full=Putative UPF0481 protein At3g02645;	At3g50120	GO:0016021,integral component of membrane; GO:0005575,cellular_component; GO:0016020,membrane; GO:0031224,intrinsic component of membrane; GO:0044425,membrane part	PF03140.15:Plant protein of unknown function	--	--	--
Dioal.06G086700.v2.1	1.35	0.81	0.6	18.07	16.06	16.89	30	17	13	368	353	357	3.92856	4.96365e-25	1.02764e-22	up	Chr6	17537492	17548772	+	Dioal.06G086700	--	K05396 D-cysteine desulfhydrase [EC:4.4.1.15] | (RefSeq) putative D-cysteine desulfhydrase 1, mitochondrial (A)	ko00270: Cysteine and methionine metabolism; ko01100: Metabolic pathways	XP_020089936.1	DCYD1_ORYSJ RecName: Full=Putative D-cysteine desulfhydrase 1, mitochondrial; EC=4.4.1.15; AltName: Full=OsD-CDes1; Short=D-CDes1; Flags: Precursor;	At1g48420	GO:0005739,mitochondrion; GO:0019148,D-cysteine desulfhydrase activity; GO:0003674,molecular_function; GO:0003824,catalytic activity; GO:0016829,lyase activity; GO:0016846,carbon-sulfur lyase activity; GO:0005622,intracellular; GO:0005575,cellular_component; GO:0005623,cell; GO:0005737,cytoplasm; GO:0043231,intracellular membrane-bounded organelle; GO:0043226,organelle; GO:0043227,membrane-bounde…	PF00291.25:Pyridoxal-phosphate dependent enzyme	--	--	--
Dioal.04G089300.v2.1	20.5	16.11	9.43	214.95	163.87	240.3	601	445	269	5794	4768	6722	3.47625	8.85803e-25	1.81375e-22	up	Chr4	17555721	17557291	+	Dioal.04G089300	--	K21994 LOB domain-containing protein 18 | (RefSeq) LOB domain-containing protein 30-like (A)	--	XP_008799243.1	LBD41_ARATH RecName: Full=LOB domain-containing protein 41; AltName: Full=ASYMMETRIC LEAVES 2-like protein 38; Short=AS2-like protein 38;	At3g02550	GO:0071456,cellular response to hypoxia; GO:0010468,regulation of gene expression; GO:0006355,regulation of transcription, DNA-templated; GO:0001666,response to hypoxia; GO:0006950,response to stress; GO:0008150,biological_process; GO:0009628,response to abiotic stimulus; GO:0009987,cellular process; GO:0033554,cellular response to stress; GO:0070887,cellular response to chemical stimulus; GO:003…	PF03195.14:Lateral organ boundaries (LOB) domain	LOB	TF	LOB
Dioal.15G040100.v2.1	3.12	2.67	3.06	59.01	34.17	48.16	41	33	39	712	445	603	3.70824	1.08129e-24	2.18996e-22	up	Chr15	4355396	4358171	-	Dioal.15G040100	--	K12173 BRCA1-A complex subunit BRE | (RefSeq) BRISC and BRCA1-A complex member 2 (A)	ko03440: Homologous recombination	XP_009409806.2	TLP_ACTCC RecName: Full=Thaumatin-like protein; AltName: Allergen=Act c 2; Flags: Precursor;	At4g11650	GO:0005576,extracellular region; GO:0050832,defense response to fungus; GO:0031640,killing of cells of other organism; GO:0006952,defense response; GO:0006950,response to stress; GO:0008150,biological_process; GO:0009605,response to external stimulus; GO:0009607,response to biotic stimulus; GO:0051707,response to other organism; GO:0009620,response to fungus; GO:0043207,response to external bioti…	PF00314.17:Thaumatin family	--	--	--
novel.1234	0.05	0.03	0.1	10.45	6.91	8.31	2	1	4	388	277	320	6.88039	1.20556e-24	2.4154e-22	up	Chr16	13328025	13331428	-	--	--	K09122 uncharacterized protein | (RefSeq) uncharacterized protein LOC8057957 (A)	--	XP_010929761.1	--	At1g11170	GO:0016021,integral component of membrane; GO:0005575,cellular_component; GO:0016020,membrane; GO:0031224,intrinsic component of membrane; GO:0044425,membrane part	PF05212.12:Protein of unknown function (DUF707)	--	--	--
Dioal.04G004100.v2.1	0.88	0.68	0.24	94.29	56.68	21.74	26	19	7	2566	1665	614	6.33533	2.65631e-24	5.21e-22	up	Chr4	307646	309120	-	Dioal.04G004100	--	K13065 shikimate O-hydroxycinnamoyltransferase [EC:2.3.1.133] | (RefSeq) salutaridinol 7-O-acetyltransferase (A)	ko00940: Phenylpropanoid biosynthesis; ko00941: Flavonoid biosynthesis; ko00945: Stilbenoid, diarylheptanoid and gingerol biosynthesis; ko01100: Metabolic pathways; ko01110: Biosynthesis of secondary metabolites	XP_010907772.1	SAT_CATRO RecName: Full=Stemmadenine O-acetyltransferase {ECO:0000303|PubMed:29511102}; Short=CrSAT {ECO:0000303|PubMed:29511102}; EC=1.7.1.- {ECO:0000269|PubMed:29511102};	At1g24420	GO:0016491,oxidoreductase activity; GO:0016747,transferase activity, transferring acyl groups other than amino-acyl groups; GO:0009820,alkaloid metabolic process; GO:0003674,molecular_function; GO:0003824,catalytic activity; GO:0016740,transferase activity; GO:0016746,transferase activity, transferring acyl groups; GO:0008152,metabolic process; GO:0006807,nitrogen compound metabolic process; GO:0…	PF02458.15:Transferase family	--	--	--
novel.366	0	0	0	132.64	137.63	74.88	0	0	0	1625	1820	952	12.6989	2.86003e-24	5.43973e-22	up	Chr11	11651832	11652495	+	--	--	--	--	--	--	--	--	--	--	--	--
Dioal.07G025500.v2.1	0.07	0.06	0.04	4	5.94	5.45	4	3	2	198	317	280	6.1971	2.86102e-24	5.43973e-22	up	Chr7	1756843	1765016	-	Dioal.07G025500	--	K02210 DNA replication licensing factor MCM7 [EC:3.6.4.12] | (RefSeq) DNA replication licensing factor MCM7 (A)	ko03030: DNA replication	XP_008808650.1	MCM7_ORYSJ RecName: Full=DNA replication licensing factor MCM7; EC=3.6.4.12; AltName: Full=Minichromosome maintenance protein 7; Short=OsMCM7;	At4g02060	GO:0005737,cytoplasm; GO:0042555,MCM complex; GO:0005634,nucleus; GO:0000347,THO complex; GO:0005524,ATP binding; GO:0003678,DNA helicase activity; GO:0003688,DNA replication origin binding; GO:0016787,hydrolase activity; GO:0003697,single-stranded DNA binding; GO:0006270,DNA replication initiation; GO:0006271,DNA strand elongation involved in DNA replication; GO:0006268,DNA unwinding involved in…	PF00493.23:MCM P-loop domain	--	--	--
Dioal.05G169100.v2.1	1.3	1.23	1.01	30.55	16.86	21.66	29	26	22	628	374	462	4.00147	4.25889e-24	7.85703e-22	up	Chr5	21601487	21603278	-	Dioal.05G169100	--	K00430 peroxidase [EC:1.11.1.7] | (RefSeq) peroxidase 55-like (A)	ko00940: Phenylpropanoid biosynthesis; ko01100: Metabolic pathways; ko01110: Biosynthesis of secondary metabolites	XP_010249037.1	PER51_ARATH RecName: Full=Peroxidase 51; Short=Atperox P51; EC=1.11.1.7; AltName: Full=ATP37; Flags: Precursor;	At4g37530	GO:0005576,extracellular region; GO:0020037,heme binding; GO:0046872,metal ion binding; GO:0004601,peroxidase activity; GO:0042744,hydrogen peroxide catabolic process; GO:0006979,response to oxidative stress; GO:0003674,molecular_function; GO:0005488,binding; GO:0046906,tetrapyrrole binding; GO:0048037,cofactor binding; GO:0097159,organic cyclic compound binding; GO:1901363,heterocyclic compound …	PF00141.23:Peroxidase	--	--	--
Dioal.15G098800.v2.1	0.27	0.49	0.14	8.12	10.07	11.43	16	28	8	450	602	657	4.752	5.30722e-24	9.69503e-22	up	Chr15	21857519	21861637	-	Dioal.15G098800	--	K01176 alpha-amylase [EC:3.2.1.1] | (RefSeq) alpha-amylase isozyme 2A (A)	ko00500: Starch and sucrose metabolism; ko01100: Metabolic pathways; ko01110: Biosynthesis of secondary metabolites	XP_003551295.1	LRK91_ARATH RecName: Full=L-type lectin-domain containing receptor kinase IX.1 {ECO:0000303|PubMed:19773388}; Short=LecRK-IX.1 {ECO:0000303|PubMed:19773388}; EC=2.7.11.1 {ECO:0000255|PROSITE-ProRule:PRU00159}; Flags: Precursor;	At5g10530	GO:0016021,integral component of membrane; GO:0005886,plasma membrane; GO:0005524,ATP binding; GO:0030246,carbohydrate binding; GO:0106310,NA; GO:0106311,NA; GO:0004675,transmembrane receptor protein serine/threonine kinase activity; GO:0042742,defense response to bacterium; GO:0002229,defense response to oomycetes; GO:0010942,positive regulation of cell death; GO:0010726,positive regulation of h…	PF00139.19:Legume lectin domain	--	--	--
Dioal.05G095800.v2.1	0.46	1.47	1.2	33.57	33.34	32.26	15	45	38	1001	1073	998	4.65799	5.44086e-24	9.84268e-22	up	Chr5	16158635	16163162	+	Dioal.05G095800	--	K01247 DNA-3-methyladenine glycosylase II [EC:3.2.2.21] | (RefSeq) uncharacterized protein LOC101783346 (A)	ko03410: Base excision repair	XP_020094139.1	--	At4g02550	--	PF12776.7:Myb/SANT-like DNA-binding domain	--	--	--
Dioal.02G047500.v2.1	0.04	0.21	0.16	9.77	23.01	17.21	1	5	4	231	587	422	6.6446	7.76995e-24	1.39209e-21	up	Chr2	15980741	15983928	-	Dioal.02G047500	--	K01904 4-coumarate--CoA ligase [EC:6.2.1.12] | (RefSeq) 4-coumarate--CoA ligase-like 7 (A)	ko00130: Ubiquinone and other terpenoid-quinone biosynthesis; ko00940: Phenylpropanoid biosynthesis; ko01100: Metabolic pathways; ko01110: Biosynthesis of secondary metabolites	XP_020589147.1	4CLL1_ORYSJ RecName: Full=4-coumarate--CoA ligase-like 1; EC=6.2.1.-;	At4g05160	GO:0005524,ATP binding; GO:0016405,CoA-ligase activity; GO:0000166,nucleotide binding; GO:0003674,molecular_function; GO:0005488,binding; GO:0008144,drug binding; GO:0017076,purine nucleotide binding; GO:0030554,adenyl nucleotide binding; GO:0032553,ribonucleotide binding; GO:0032555,purine ribonucleotide binding; GO:0032559,adenyl ribonucleotide binding; GO:0035639,purine ribonucleoside triphosp…	PF00501.28:AMP-binding enzyme	--	--	--
Dioal.17G061400.v2.1	0.64	0.85	0.55	17.43	34.61	19.04	12	15	10	299	641	339	4.8272	8.4058e-24	1.4776e-21	up	Chr17	11975322	11976251	-	Dioal.17G061400	--	--	--	XP_010908301.1	BSP_BOSSE RecName: Full=Basic secretory protease {ECO:0000303|PubMed:22773449}; EC=3.4.24.- {ECO:0000269|PubMed:22773449}; AltName: Full=Boswellia basic secretory protease {ECO:0000303|PubMed:22773449}; Short=BBSP {ECO:0000303|PubMed:22773449}; Flags: Fragments;	At2g15220	GO:0046872,metal ion binding; GO:0008237,metallopeptidase activity; GO:0003674,molecular_function; GO:0005488,binding; GO:0043167,ion binding; GO:0043169,cation binding; GO:0003824,catalytic activity; GO:0008233,peptidase activity; GO:0070011,peptidase activity, acting on L-amino acid peptides; GO:0016787,hydrolase activity; GO:0140096,catalytic activity, acting on a protein	PF04450.12:Peptidase of plants and bacteria	--	--	--
Dioal.15G007000.v2.1	0.84	0.51	0.62	12.07	8.89	8.59	40	23	29	531	422	392	3.62983	9.16812e-24	1.58176e-21	up	Chr15	481032	485380	-	Dioal.15G007000	--	K01057 6-phosphogluconolactonase [EC:3.1.1.31] | (RefSeq) probable 6-phosphogluconolactonase 2 isoform X1 (A)	ko00030: Pentose phosphate pathway; ko01100: Metabolic pathways; ko01110: Biosynthesis of secondary metabolites; ko01200: Carbon metabolism	XP_008775853.1	6PGL2_ORYSI RecName: Full=Probable 6-phosphogluconolactonase 2; Short=6PGL 2; EC=3.1.1.31;	At1g13700	GO:0017057,6-phosphogluconolactonase activity; GO:0005975,carbohydrate metabolic process; GO:0006098,pentose-phosphate shunt; GO:0003674,molecular_function; GO:0003824,catalytic activity; GO:0016787,hydrolase activity; GO:0016788,hydrolase activity, acting on ester bonds; GO:0052689,carboxylic ester hydrolase activity; GO:0008152,metabolic process; GO:0008150,biological_process; GO:0044238,primar…	PF01182.20:Glucosamine-6-phosphate isomerases/6-phosphogluconolactonase	--	--	--
Dioal.14G129500.v2.1	2.84	1.77	1.2	52.46	29.07	73.09	92	54	38	1565	936	2263	4.46292	1.1655e-23	1.99237e-21	up	Chr14	20603303	20604919	-	Dioal.14G129500	--	K03327 multidrug resistance protein, MATE family | (RefSeq) protein DETOXIFICATION 49-like (A)	--	XP_008803288.2	DTX49_ARATH RecName: Full=Protein DETOXIFICATION 49 {ECO:0000303|PubMed:11739388}; Short=AtDTX49 {ECO:0000303|PubMed:11739388}; AltName: Full=Multidrug and toxic compound extrusion protein 49 {ECO:0000305}; Short=MATE protein 49 {ECO:0000305}; AltName: Full=Protein NOVEL ION CARRIER 1 {ECO:0000303|Ref.1}; Short=Protein NIC1 {ECO:0000303|Ref.1};	At4g23030	GO:0016021,integral component of membrane; GO:0016020,membrane; GO:0015297,antiporter activity; GO:0022857,transmembrane transporter activity; GO:0042910,xenobiotic transmembrane transporter activity; GO:0003674,molecular_function; GO:0005215,transporter activity; GO:0015291,secondary active transmembrane transporter activity; GO:0022804,active transmembrane transporter activity; GO:0005575,cellu…	PF01554.18:MatE	--	--	--
Dioal.07G055500.v2.1	0	0	0	86.58	24.95	62.11	0	0	0	2492	775	1855	12.9356	2.13917e-23	3.59091e-21	up	Chr7	8348442	8350001	+	Dioal.07G055500	--	K22683 aspartyl protease family protein [EC:3.4.23.-] | (RefSeq) aspartic proteinase nepenthesin-1 (A)	--	XP_010255900.1	GIP2_NICBE RecName: Full=Probable aspartic proteinase GIP2 {ECO:0000305}; EC=3.4.23.- {ECO:0000305}; AltName: Full=Glucanase inhibitor protein 2 {ECO:0000303|PubMed:28082413}; Short=NbGIP2 {ECO:0000303|PubMed:28082413}; Flags: Precursor;	At1g03220	GO:0048046,apoplast; GO:0004190,aspartic-type endopeptidase activity; GO:0006952,defense response; GO:0003674,molecular_function; GO:0003824,catalytic activity; GO:0004175,endopeptidase activity; GO:0008233,peptidase activity; GO:0070011,peptidase activity, acting on L-amino acid peptides; GO:0016787,hydrolase activity; GO:0070001,aspartic-type peptidase activity; GO:0140096,catalytic activity, a…	PF14541.6:Xylanase inhibitor C-terminal	--	--	--
Dioal.14G063800.v2.1	2.22	1.15	0.76	49.61	32.66	26.57	90	44	30	1848	1313	1027	4.47097	2.24686e-23	3.73801e-21	up	Chr14	13100494	13106014	-	Dioal.14G063800	--	K01904 4-coumarate--CoA ligase [EC:6.2.1.12] | (RefSeq) 4-coumarate--CoA ligase 2-like (A)	ko00130: Ubiquinone and other terpenoid-quinone biosynthesis; ko00940: Phenylpropanoid biosynthesis; ko01100: Metabolic pathways; ko01110: Biosynthesis of secondary metabolites	AGW24660.1	4CL2_TOBAC RecName: Full=4-coumarate--CoA ligase 2; Short=4CL 2; EC=6.2.1.12; AltName: Full=4-coumaroyl-CoA synthase 2;	At1g51680	GO:0016207,4-coumarate-CoA ligase activity; GO:0005524,ATP binding; GO:0016405,CoA-ligase activity; GO:0009698,phenylpropanoid metabolic process; GO:0003674,molecular_function; GO:0003824,catalytic activity; GO:0016874,ligase activity; GO:0016877,ligase activity, forming carbon-sulfur bonds; GO:0016878,acid-thiol ligase activity; GO:0000166,nucleotide binding; GO:0005488,binding; GO:0008144,drug …	PF00501.28:AMP-binding enzyme	--	--	--
Dioal.18G041900.v2.1	0.23	0.62	0.42	44.85	15.74	34.88	4	10	7	705	267	569	5.92412	3.34062e-23	5.50848e-21	up	Chr18	18089316	18090261	+	Dioal.18G041900	--	K04713 sphinganine C4-monooxygenase [EC:1.14.18.5] | (RefSeq) sphinganine C4-monooxygenase 1-like (A)	ko00600: Sphingolipid metabolism; ko01100: Metabolic pathways	XP_010917034.1	SBH2_ARATH RecName: Full=Sphinganine C4-monooxygenase 2; EC=1.14.18.5 {ECO:0000269|PubMed:11297741}; AltName: Full=Sphingoid C4-hydroxylase 2; AltName: Full=Sphingoid base hydroxylase 2;	At1g14290	GO:0005783,endoplasmic reticulum; GO:0005789,endoplasmic reticulum membrane; GO:0005794,Golgi apparatus; GO:0016021,integral component of membrane; GO:0016020,membrane; GO:0005506,iron ion binding; GO:0016491,oxidoreductase activity; GO:0009640,photomorphogenesis; GO:0046520,sphingoid biosynthetic process; GO:0003674,molecular_function; GO:0005488,binding; GO:0046872,metal ion binding; GO:0043167…	PF04116.13:Fatty acid hydroxylase superfamily	--	--	--
Dioal.07G057000.v2.1	0.05	0.27	0.32	16.45	12.89	14.22	1	5	6	292	247	262	5.77786	3.50603e-23	5.73051e-21	up	Chr7	9196937	9199729	-	Dioal.07G057000	--	--	--	OAY50603.1	--	--	--	--	--	--	--
Dioal.10G004500.v2.1	12.43	8.42	6.98	121.02	353.68	195.03	379	242	207	3394	10706	5676	4.31557	1.05249e-22	1.70531e-20	up	Chr10	341975	343674	-	Dioal.10G004500	--	K00660 chalcone synthase [EC:2.3.1.74] | (RefSeq) chalcone synthase (A)	ko00941: Flavonoid biosynthesis; ko01100: Metabolic pathways; ko01110: Biosynthesis of secondary metabolites; ko04712: Circadian rhythm - plant	OMO85574.1	CHSY_VITVI RecName: Full=Chalcone synthase; EC=2.3.1.74; AltName: Full=Naringenin-chalcone synthase;	At5g13930	GO:0016210,naringenin-chalcone synthase activity; GO:0009813,flavonoid biosynthetic process; GO:0003674,molecular_function; GO:0003824,catalytic activity; GO:0016740,transferase activity; GO:0016746,transferase activity, transferring acyl groups; GO:0016747,transferase activity, transferring acyl groups other than amino-acyl groups; GO:0008152,metabolic process; GO:0008150,biological_process; GO:…	PF00195.19:Chalcone and stilbene synthases, N-terminal domain	--	--	--
Dioal.13G039600.v2.1	52.92	43.77	19.04	984.48	560.25	883.25	1889	1472	661	32313	19849	30085	4.12535	1.28782e-22	2.06861e-20	up	Chr13	3217984	3219877	+	Dioal.13G039600	--	--	--	--	--	--	--	--	--	--	--
Dioal.18G041700.v2.1	0.34	0.24	0.3	23.01	10.31	22.11	6	4	5	368	178	367	5.68004	3.00552e-22	4.59032e-20	up	Chr18	18063485	18064777	-	Dioal.18G041700	--	K04713 sphinganine C4-monooxygenase [EC:1.14.18.5] | (RefSeq) sphinganine C4-monooxygenase 1-like (A)	ko00600: Sphingolipid metabolism; ko01100: Metabolic pathways	XP_008781837.1	SBH1_ARATH RecName: Full=Sphinganine C4-monooxygenase 1; EC=1.14.18.5 {ECO:0000269|PubMed:11297741}; AltName: Full=Sphingoid C4-hydroxylase 1; AltName: Full=Sphingoid base hydroxylase 1;	At1g69640	GO:0005783,endoplasmic reticulum; GO:0005789,endoplasmic reticulum membrane; GO:0005794,Golgi apparatus; GO:0016021,integral component of membrane; GO:0016020,membrane; GO:0005506,iron ion binding; GO:0016491,oxidoreductase activity; GO:0009640,photomorphogenesis; GO:0046520,sphingoid biosynthetic process; GO:0003674,molecular_function; GO:0005488,binding; GO:0046872,metal ion binding; GO:0043167…	PF04116.13:Fatty acid hydroxylase superfamily	--	--	--
Dioal.17G084000.v2.1	2.56	1.26	1.08	105.37	37.6	41.58	144	67	59	5455	2101	2234	4.99252	3.2239e-22	4.88381e-20	up	Chr17	17800115	17803232	+	Dioal.17G084000	--	K17873 11-oxo-beta-amyrin 30-oxidase [EC:1.14.14.115] | (RefSeq) 11-oxo-beta-amyrin 30-oxidase-like (A)	--	XP_008784485.1	C7A29_PANGI RecName: Full=Cytochrome P450 CYP72A219; EC=1.14.-.-; AltName: Full=Cytochrome P450 CYP72A129;	At3g14690	GO:0016021,integral component of membrane; GO:0020037,heme binding; GO:0005506,iron ion binding; GO:0004497,monooxygenase activity; GO:0016705,oxidoreductase activity, acting on paired donors, with incorporation or reduction of molecular oxygen; GO:0003674,molecular_function; GO:0005488,binding; GO:0046906,tetrapyrrole binding; GO:0048037,cofactor binding; GO:0097159,organic cyclic compound bindi…	PF00067.22:Cytochrome P450	--	--	--
Dioal.15G127000.v2.1	0.36	3.07	2.23	118.42	195.58	106.35	2	16	12	603	1075	562	5.89272	7.80782e-22	1.15463e-19	up	Chr15	23826396	23826671	-	Dioal.15G127000	--	--	--	XP_006371636.1	--	At4g10270	--	PF12609.8:Wound-induced protein	--	--	--
Dioal.07G070800.v2.1	0.82	0.45	0.15	39.26	18.96	18.26	35	18	6	1535	800	741	5.5145	9.93432e-22	1.45753e-19	up	Chr7	17586829	17589214	+	Dioal.07G070800	--	K14638 solute carrier family 15 (peptide/histidine transporter), member 3/4 | (RefSeq) protein NRT1/ PTR FAMILY 3.1-like (A)	--	XP_009414362.1	PTR18_ARATH RecName: Full=Protein NRT1/ PTR FAMILY 3.1; Short=AtNPF3.1;	At1g68570	GO:0016021,integral component of membrane; GO:0097708,intracellular vesicle; GO:0005886,plasma membrane; GO:0022857,transmembrane transporter activity; GO:0010336,gibberellic acid homeostasis; GO:0042128,nitrate assimilation; GO:0003674,molecular_function; GO:0005215,transporter activity; GO:0008150,biological_process; GO:0042592,homeostatic process; GO:0050801,ion homeostasis; GO:0048878,chemica…	PF00854.21:POT family	--	--	--
Dioal.10G094800.v2.1	5.53	5.61	2.9	77.45	49.4	95.6	157	150	80	2022	1392	2590	3.70108	1.06639e-21	1.54031e-19	up	Chr10	37558655	37560378	+	Dioal.10G094800	--	--	--	XP_009379775.1	Y4276_ARATH RecName: Full=Uncharacterized protein At4g22758;	At2g27830	--	--	--	--	--
Dioal.13G002400.v2.1	7.47	2.4	2.37	99.5	84.76	95.22	367	111	113	4494	4132	4463	4.27632	1.49153e-21	2.13782e-19	up	Chr13	279162	283025	-	Dioal.13G002400	--	K01176 alpha-amylase [EC:3.2.1.1] | (RefSeq) alpha-amylase isozyme 2A (A)	ko00500: Starch and sucrose metabolism; ko01100: Metabolic pathways; ko01110: Biosynthesis of secondary metabolites	XP_010936301.1	SIT2_ORYSJ RecName: Full=L-type lectin-domain containing receptor kinase SIT2 {ECO:0000305}; EC=2.7.11.1 {ECO:0000250|UniProtKB:Q6H7D2}; AltName: Full=Protein SALT INTOLERANCE 2 {ECO:0000303|PubMed:24907341}; Flags: Precursor;	At2g37710	GO:0016021,integral component of membrane; GO:0005886,plasma membrane; GO:0005524,ATP binding; GO:0030246,carbohydrate binding; GO:0106310,NA; GO:0106311,NA; GO:0004675,transmembrane receptor protein serine/threonine kinase activity; GO:1901001,negative regulation of response to salt stress; GO:0006468,protein phosphorylation; GO:0000166,nucleotide binding; GO:0003674,molecular_function; GO:00054…	PF00139.19:Legume lectin domain	--	--	--
Dioal.18G093200.v2.1	0.17	0.16	0.09	2.73	6.65	3.47	24	21	12	346	910	456	4.63734	2.60179e-21	3.70069e-19	up	Chr18	25896521	25913160	+	Dioal.18G093200	--	K02365 separase [EC:3.4.22.49] | (RefSeq) separase-like isoform X1 (A)	--	OVA03751.1	ESP1_ARATH RecName: Full=Separase; EC=3.4.22.49; AltName: Full=Protein EXTRA SPINDLE POLES; Short=AtESP; AltName: Full=Protein RADIALLY SWOLLEN 4;	At4g22970	GO:0005737,cytoplasm; GO:0005874,microtubule; GO:0072686,mitotic spindle; GO:0005634,nucleus; GO:0004197,cysteine-type endopeptidase activity; GO:0008233,peptidase activity; GO:0051304,chromosome separation; GO:0000911,cytokinesis by cell plate formation; GO:0009793,embryo development ending in seed dormancy; GO:0009960,endosperm development; GO:0006887,exocytosis; GO:0051307,meiotic chromosome s…	PF03568.17:Peptidase family C50	--	--	--
Dioal.16G081300.v2.1	0.98	0.84	1.15	10.67	21.03	16.42	36	29	41	360	766	575	3.71954	3.56493e-21	5.03222e-19	up	Chr16	22363757	22367138	-	Dioal.16G081300	--	K06001 tryptophan synthase beta chain [EC:4.2.1.20] | (RefSeq) uncharacterized protein LOC105060274 (A)	ko00260: Glycine, serine and threonine metabolism; ko00400: Phenylalanine, tyrosine and tryptophan biosynthesis; ko01100: Metabolic pathways; ko01110: Biosynthesis of secondary metabolites; ko01230: Biosynthesis of amino acids	XP_008797561.1	TRPB1_ARATH RecName: Full=Tryptophan synthase beta chain 1, chloroplastic; EC=4.2.1.20; Flags: Precursor;	At5g38530	GO:0009507,chloroplast; GO:0009570,chloroplast stroma; GO:0005737,cytoplasm; GO:0005886,plasma membrane; GO:0019904,protein domain specific binding; GO:0004834,tryptophan synthase activity; GO:0009684,indoleacetic acid biosynthetic process; GO:0006979,response to oxidative stress; GO:0000162,tryptophan biosynthetic process; GO:0005515,protein binding; GO:0003674,molecular_function; GO:0005488,bin…	PF00291.25:Pyridoxal-phosphate dependent enzyme	--	--	--
Dioal.18G092300.v2.1	0.57	0.2	0.39	16.86	11.25	8.83	18	6	12	486	350	264	4.71081	4.3422e-21	6.03793e-19	up	Chr18	25835809	25837553	-	Dioal.18G092300	--	K14709 solute carrier family 39 (zinc transporter), member 1/2/3 | (RefSeq) zinc transporter 8-like (A)	--	XP_008799797.1	ZIP8_ORYSJ RecName: Full=Zinc transporter 8; AltName: Full=ZRT/IRT-like protein 8; Short=OsZIP8; Flags: Precursor;	At1g05300	GO:0016021,integral component of membrane; GO:0016020,membrane; GO:0005886,plasma membrane; GO:0005385,zinc ion transmembrane transporter activity; GO:0071577,zinc ion transmembrane transport; GO:0006829,zinc ion transport; GO:0003674,molecular_function; GO:0046873,metal ion transmembrane transporter activity; GO:0005215,transporter activity; GO:0022857,transmembrane transporter activity; GO:0008…	PF02535.22:ZIP Zinc transporter	--	--	--
Dioal.11G078000.v2.1	0.49	0.95	0.42	20.57	24.13	16.76	6	11	5	233	295	197	4.7657	4.88411e-21	6.64274e-19	up	Chr11	17593994	17594784	+	Dioal.11G078000	--	K06158 ATP-binding cassette, subfamily F, member 3 | (RefSeq) ABC transporter F family member 3 (A)	--	PIM99938.1	AB3F_ARATH RecName: Full=ABC transporter F family member 3; Short=ABC transporter ABCF.3; Short=AtABCF3; AltName: Full=GCN20-type ATP-binding cassette protein GCN3;	At1g64550	GO:0005829,cytosol; GO:0005634,nucleus; GO:0005524,ATP binding; GO:0042626,ATPase activity, coupled to transmembrane movement of substances; GO:0042742,defense response to bacterium; GO:0046686,response to cadmium ion; GO:0000166,nucleotide binding; GO:0003674,molecular_function; GO:0005488,binding; GO:0008144,drug binding; GO:0017076,purine nucleotide binding; GO:0030554,adenyl nucleotide bindin…	--	--	--	--
Dioal.05G222000.v2.1	1.28	0.58	0.47	22.34	18.58	23.91	14	6	5	225	202	250	4.52237	4.98567e-21	6.73173e-19	up	Chr5	25218773	25219318	+	Dioal.05G222000	--	K22450 aralkylamine N-acetyltransferase [EC:2.3.1.87] | (RefSeq) uncharacterized protein LOC103972784 (A)	ko00380: Tryptophan metabolism; ko01100: Metabolic pathways; ko01110: Biosynthesis of secondary metabolites	XP_009385425.1	SNAT2_ORYSJ RecName: Full=Serotonin N-acetyltransferase 2, chloroplastic {ECO:0000305}; Short=OsSNAT2 {ECO:0000303|PubMed:27121038}; EC=2.3.1.87 {ECO:0000269|PubMed:27121038}; Flags: Precursor;	At1g26220	GO:0009507,chloroplast; GO:0005737,cytoplasm; GO:0004059,aralkylamine N-acetyltransferase activity; GO:0030187,melatonin biosynthetic process; GO:0003674,molecular_function; GO:0003824,catalytic activity; GO:0008080,N-acetyltransferase activity; GO:0016407,acetyltransferase activity; GO:0016410,N-acyltransferase activity; GO:0016740,transferase activity; GO:0016746,transferase activity, transferr…	PF00583.25:Acetyltransferase (GNAT) family	GNAT	TR	GNAT
Dioal.11G035900.v2.1	8.23	5.19	6.08	58.31	46.54	46.88	192	114	138	1250	1077	1043	2.68324	5.61675e-21	7.48439e-19	up	Chr11	4527783	4530685	-	Dioal.11G035900	--	--	--	XP_008808126.1	--	--	GO:0005634,nucleus; GO:0006397,mRNA processing; GO:0008152,metabolic process; GO:0006139,nucleobase-containing compound metabolic process; GO:0006396,RNA processing; GO:0006725,cellular aromatic compound metabolic process; GO:0006807,nitrogen compound metabolic process; GO:0008150,biological_process; GO:0009987,cellular process; GO:0010467,gene expression; GO:0016070,RNA metabolic process; GO:001…	--	--	--	--
Dioal.11G074700.v2.1	1.43	0.73	0.22	56.2	31.74	28.45	46	22	7	1660	1012	872	5.37527	5.79168e-21	7.65364e-19	up	Chr11	17334970	17336570	+	Dioal.11G074700	--	--	--	XP_009387960.1	DIR2_ARATH RecName: Full=Dirigent protein 2; Short=AtDIR2; Flags: Precursor;	At5g42500	GO:0048046,apoplast; GO:0005575,cellular_component; GO:0005576,extracellular region	PF03018.14:Dirigent-like protein	--	--	--
novel.1541	0.07	0.03	0.05	1.39	3.92	2.65	11	4	7	189	576	375	5.43126	5.98351e-21	7.85146e-19	up	Chr18	14067372	14098127	+	--	--	K00921 1-phosphatidylinositol-3-phosphate 5-kinase [EC:2.7.1.150] | (RefSeq) 1-phosphatidylinositol-3-phosphate 5-kinase FAB1A-like isoform X1 (A)	ko00562: Inositol phosphate metabolism; ko01100: Metabolic pathways; ko04070: Phosphatidylinositol signaling system; ko04145: Phagosome	KYP58728.1	POLR2_ARATH RecName: Full=Retrovirus-related Pol polyprotein from transposon RE2; AltName: Full=Retro element 2 {ECO:0000303|PubMed:10689195}; Short=AtRE2 {ECO:0000303|PubMed:10689195}; Includes: RecName: Full=Protease RE2; EC=3.4.23.-; Includes: RecName: Full=Reverse transcriptase RE2; EC=2.7.7.49; Includes: RecName: Full=Endonuclease RE2;	At2g07420	GO:0004190,aspartic-type endopeptidase activity; GO:0004519,endonuclease activity; GO:0046872,metal ion binding; GO:0003676,nucleic acid binding; GO:0003964,RNA-directed DNA polymerase activity; GO:0015074,DNA integration; GO:0006310,DNA recombination; GO:0003674,molecular_function; GO:0003824,catalytic activity; GO:0004175,endopeptidase activity; GO:0008233,peptidase activity; GO:0070011,peptida…	PF00665.26:Integrase core domain	TCP	TF	TCP
Dioal.17G105200.v2.1	0.1	0.14	0	10.76	7.2	8.81	3	4	0	292	211	248	6.49488	6.06944e-21	7.90852e-19	up	Chr17	19395265	19397449	+	Dioal.17G105200	--	K00660 chalcone synthase [EC:2.3.1.74] | (RefSeq) chalcone synthase-like (A)	ko00941: Flavonoid biosynthesis; ko01100: Metabolic pathways; ko01110: Biosynthesis of secondary metabolites; ko04712: Circadian rhythm - plant	XP_010916088.1	CHS1_CASGL RecName: Full=Chalcone synthase; EC=2.3.1.74; AltName: Full=Naringenin-chalcone synthase;	At5g13930	GO:0016210,naringenin-chalcone synthase activity; GO:0009813,flavonoid biosynthetic process; GO:0003674,molecular_function; GO:0003824,catalytic activity; GO:0016740,transferase activity; GO:0016746,transferase activity, transferring acyl groups; GO:0016747,transferase activity, transferring acyl groups other than amino-acyl groups; GO:0008152,metabolic process; GO:0008150,biological_process; GO:…	PF00195.19:Chalcone and stilbene synthases, N-terminal domain	--	--	--
Dioal.04G004200.v2.1	1.09	0.71	0.43	86.78	41.47	17.41	31	19	12	2272	1172	473	5.78374	9.14944e-21	1.16768e-18	up	Chr4	320482	321900	-	Dioal.04G004200	--	K13065 shikimate O-hydroxycinnamoyltransferase [EC:2.3.1.133] | (RefSeq) salutaridinol 7-O-acetyltransferase (A)	ko00940: Phenylpropanoid biosynthesis; ko00941: Flavonoid biosynthesis; ko00945: Stilbenoid, diarylheptanoid and gingerol biosynthesis; ko01100: Metabolic pathways; ko01110: Biosynthesis of secondary metabolites	XP_010907772.1	SAT_CATRO RecName: Full=Stemmadenine O-acetyltransferase {ECO:0000303|PubMed:29511102}; Short=CrSAT {ECO:0000303|PubMed:29511102}; EC=1.7.1.- {ECO:0000269|PubMed:29511102};	At1g24420	GO:0016491,oxidoreductase activity; GO:0016747,transferase activity, transferring acyl groups other than amino-acyl groups; GO:0009820,alkaloid metabolic process; GO:0003674,molecular_function; GO:0003824,catalytic activity; GO:0016740,transferase activity; GO:0016746,transferase activity, transferring acyl groups; GO:0008152,metabolic process; GO:0006807,nitrogen compound metabolic process; GO:0…	PF02458.15:Transferase family	--	--	--
Dioal.19G168700.v2.1	0.5	0.69	0	30.9	86.46	112.22	13	17	0	744	2247	2804	7.3112	9.70588e-21	1.23027e-18	up	Chr19	23737141	23738445	-	Dioal.19G168700	--	K13065 shikimate O-hydroxycinnamoyltransferase [EC:2.3.1.133] | (RefSeq) tryptamine hydroxycinnamoyltransferase 1-like (A)	ko00940: Phenylpropanoid biosynthesis; ko00941: Flavonoid biosynthesis; ko00945: Stilbenoid, diarylheptanoid and gingerol biosynthesis; ko01100: Metabolic pathways; ko01110: Biosynthesis of secondary metabolites	XP_010922027.1	AGCT2_HORVU RecName: Full=Agmatine coumaroyltransferase-2 {ECO:0000303|PubMed:18270436, ECO:0000312|EMBL:BAF97627.1}; EC=2.3.1.64;	At5g48930	GO:0047634,agmatine N4-coumaroyltransferase activity; GO:0003674,molecular_function; GO:0003824,catalytic activity; GO:0016740,transferase activity; GO:0016746,transferase activity, transferring acyl groups; GO:0016747,transferase activity, transferring acyl groups other than amino-acyl groups	PF02458.15:Transferase family	--	--	--
Dioal.04G014800.v2.1	7.34	4.59	4.68	87.3	68.44	48.59	129	76	80	1411	1194	815	3.35474	1.22071e-20	1.51636e-18	up	Chr4	1209033	1211733	-	Dioal.04G014800	--	K00432 glutathione peroxidase [EC:1.11.1.9] | (RefSeq) probable glutathione peroxidase 2 (A)	ko00480: Glutathione metabolism; ko00590: Arachidonic acid metabolism; ko01100: Metabolic pathways	XP_018806533.1	GPX3_ARATH RecName: Full=Probable glutathione peroxidase 3, mitochondrial; EC=1.11.1.9; Flags: Precursor;	At2g43350	GO:0005829,cytosol; GO:0005783,endoplasmic reticulum; GO:0005768,endosome; GO:0005794,Golgi apparatus; GO:0005739,mitochondrion; GO:0005802,trans-Golgi network; GO:0004602,glutathione peroxidase activity; GO:0004601,peroxidase activity; GO:0009738,abscisic acid-activated signaling pathway; GO:0042631,cellular response to water deprivation; GO:0042542,response to hydrogen peroxide; GO:0003674,mole…	PF00255.19:Glutathione peroxidase	--	--	--
novel.224	1.84	1.58	1.44	13.06	16.91	17.18	42	34	32	274	383	374	2.98736	1.26324e-20	1.54855e-18	up	Chr10	28537214	28542675	+	--	--	K13436 pto-interacting protein 1 [EC:2.7.11.1] | (RefSeq) pto-interacting protein 1-like isoform X1 (A)	ko04626: Plant-pathogen interaction	KYP70627.1	Y2197_ARATH RecName: Full=Probable protein kinase At2g41970; EC=2.7.11.-;	At2g41970	GO:0005886,plasma membrane; GO:0005524,ATP binding; GO:0004674,protein serine/threonine kinase activity; GO:0004713,protein tyrosine kinase activity; GO:0009860,pollen tube growth; GO:0048768,root hair cell tip growth; GO:0000166,nucleotide binding; GO:0003674,molecular_function; GO:0005488,binding; GO:0008144,drug binding; GO:0017076,purine nucleotide binding; GO:0030554,adenyl nucleotide bindin…	--	--	--	--
Dioal.15G033700.v2.1	178.91	148.97	150.32	658.25	691.91	813.64	6182	4849	5052	20913	23728	26826	1.88763	1.92687e-20	2.33139e-18	up	Chr15	3069064	3072909	-	Dioal.15G033700	--	K07374 tubulin alpha | (RefSeq) tubulin alpha-2 chain-like (A)	ko04145: Phagosome	PON86834.1	TBA_PRUDU RecName: Full=Tubulin alpha chain;	At1g04820	GO:0005737,cytoplasm; GO:0005874,microtubule; GO:0005525,GTP binding; GO:0003924,GTPase activity; GO:0005200,structural constituent of cytoskeleton; GO:0007017,microtubule-based process; GO:0000166,nucleotide binding; GO:0001882,nucleoside binding; GO:0001883,purine nucleoside binding; GO:0003674,molecular_function; GO:0005488,binding; GO:0017076,purine nucleotide binding; GO:0019001,guanyl nucle…	PF00091.25:Tubulin/FtsZ family, GTPase domain	--	--	--
Dioal.13G075500.v2.1	0.63	1.17	0.1	55.76	61.38	37.28	33	58	5	2688	3194	1865	6.06242	3.04713e-20	3.59349e-18	up	Chr13	23719669	23725000	+	Dioal.13G075500	--	K13466 EIX receptor 1/2 | (RefSeq) receptor-like protein EIX2 (A)	ko04626: Plant-pathogen interaction	XP_010911118.2	EIX1_SOLLC RecName: Full=Receptor-like protein EIX1 {ECO:0000305}; AltName: Full=EIX receptor 1 {ECO:0000312|EMBL:AAR28377.1}; Flags: Precursor;	At2g34930	GO:0016021,integral component of membrane; GO:0005886,plasma membrane; GO:0050832,defense response to fungus; GO:0006952,defense response; GO:0006950,response to stress; GO:0008150,biological_process; GO:0009605,response to external stimulus; GO:0009607,response to biotic stimulus; GO:0051707,response to other organism; GO:0009620,response to fungus; GO:0043207,response to external biotic stimulu…	PF13855.6:Leucine rich repeat	--	--	--
Dioal.05G163700.v2.1	4.62	7.8	1.22	385.34	390.36	154.7	117	186	30	8965	9803	3735	5.81571	3.09649e-20	3.62874e-18	up	Chr5	21244459	21246696	-	Dioal.05G163700	--	K21311 norbelladine O-methyltransferase [EC:2.1.1.336] | (RefSeq) flavonoid 3',5'-methyltransferase-like (A)	ko00950: Isoquinoline alkaloid biosynthesis; ko01110: Biosynthesis of secondary metabolites	XP_020252878.1	NOMT_NARPS RecName: Full=Norbelladine 4'-O-methyltransferase {ECO:0000303|PubMed:29229969}; EC=2.1.1.336 {ECO:0000250|UniProtKB:A0A077EWA5};	At4g34050	GO:0046872,metal ion binding; GO:0008171,O-methyltransferase activity; GO:0009820,alkaloid metabolic process; GO:0032259,methylation; GO:0003674,molecular_function; GO:0005488,binding; GO:0043167,ion binding; GO:0043169,cation binding; GO:0003824,catalytic activity; GO:0008168,methyltransferase activity; GO:0016740,transferase activity; GO:0016741,transferase activity, transferring one-carbon gro…	PF01596.17:O-methyltransferase	--	--	--
Dioal.18G041800.v2.1	1.48	2.17	2.71	24.19	27.52	32.44	37	51	66	556	683	774	3.40985	3.17727e-20	3.67715e-18	up	Chr18	18086742	18088157	+	Dioal.18G041800	--	--	--	OAY74950.1	--	At4g02210	--	PF12776.7:Myb/SANT-like DNA-binding domain	--	--	--
novel.1868	0.33	0.18	0.14	3.8	4.55	3.66	21	11	9	225	291	225	3.93227	3.27985e-20	3.77203e-18	up	Chr2	13050404	13055161	-	--	--	--	--	--	--	--	--	--	--	--	--
Dioal.10G074500.v2.1	0.95	0.78	0.49	24.35	12.65	12.38	32	25	16	758	425	400	4.21073	3.29974e-20	3.77203e-18	up	Chr10	36144143	36145829	+	Dioal.10G074500	--	K14494 DELLA protein | (RefSeq) DELLA protein GAI1-like (A)	ko04075: Plant hormone signal transduction	ONK58065.1	RAM1_PETHY RecName: Full=GRAS family protein RAM1 {ECO:0000305}; AltName: Full=Protein ATYPICAL ARBUSCULE {ECO:0000303|PubMed:25971550}; AltName: Full=Protein REQUIRED FOR ARBUSCULAR MYCORRHIZATION 1 {ECO:0000303|PubMed:25971550}; Short=PhRAM1 {ECO:0000303|PubMed:25971550};	At3g54220	GO:0005737,cytoplasm; GO:0005634,nucleus; GO:0036377,arbuscular mycorrhizal association; GO:0006355,regulation of transcription, DNA-templated; GO:0009610,response to symbiotic fungus; GO:0008150,biological_process; GO:0044403,symbiont process; GO:0044419,interspecies interaction between organisms; GO:0051704,multi-organism process; GO:0008152,metabolic process; GO:0006139,nucleobase-containing c…	PF03514.14:GRAS domain family	GRAS	TF	GRAS
Dioal.20G036200.v2.1	2.94	4.93	1.71	77.55	54.55	58.59	78	123	44	1890	1435	1482	4.02452	3.86831e-20	4.31606e-18	up	Chr20	12678963	12681215	-	Dioal.20G036200	--	K13082 bifunctional dihydroflavonol 4-reductase/flavanone 4-reductase [EC:1.1.1.219 1.1.1.234] | (RefSeq) bifunctional dihydroflavonol 4-reductase/flavanone 4-reductase (A)	ko00941: Flavonoid biosynthesis; ko01100: Metabolic pathways; ko01110: Biosynthesis of secondary metabolites	XP_010906334.1	DFRA_MALDO RecName: Full=Bifunctional dihydroflavonol 4-reductase/flavanone 4-reductase; AltName: Full=Dihydroflavonol 4-reductase; Short=DFR; EC=1.1.1.219 {ECO:0000269|PubMed:12667486}; AltName: Full=Dihydrokaempferol 4-reductase; AltName: Full=Flavanone 4-reductase; Short=FNR; EC=1.1.1.234 {ECO:0000269|PubMed:12667486};	At5g42800	GO:0045552,dihydrokaempferol 4-reductase activity; GO:0047890,flavanone 4-reductase activity; GO:0009813,flavonoid biosynthetic process; GO:0003674,molecular_function; GO:0003824,catalytic activity; GO:0016491,oxidoreductase activity; GO:0016614,oxidoreductase activity, acting on CH-OH group of donors; GO:0016616,oxidoreductase activity, acting on the CH-OH group of donors, NAD or NADP as accepto…	PF01370.21:NAD dependent epimerase/dehydratase family	--	--	--
Dioal.19G015100.v2.1	2.71	1.74	1.94	11.59	13.83	14.4	326	197	227	1282	1651	1653	2.3593	4.58823e-20	5.08884e-18	up	Chr19	1041936	1049589	+	Dioal.19G015100	--	K24869 S phase cyclin A-associated protein in the endoplasmic reticulum | (RefSeq) uncharacterized protein LOC105055995 isoform X1 (A)	--	XP_010936353.1	--	Hs16507198	--	PF16501.5:S phase cyclin A-associated protein in the endoplasmic reticulum	--	--	--
Dioal.05G229000.v2.1	0.84	0.62	0.43	41.54	104.31	20.8	10	7	5	456	1236	237	6.19378	4.9199e-20	5.3925e-18	up	Chr5	25692021	25692841	-	Dioal.05G229000	--	K13459 disease resistance protein RPS2 | (RefSeq) probable disease resistance protein At5g63020 (A)	ko04626: Plant-pathogen interaction	XP_020109108.1	HIP47_ARATH RecName: Full=Heavy metal-associated isoprenylated plant protein 47 {ECO:0000303|PubMed:21072340, ECO:0000303|PubMed:23368984}; Short=AtHIP47 {ECO:0000303|PubMed:21072340, ECO:0000303|PubMed:23368984}; Flags: Precursor;	At3g20180	GO:0046872,metal ion binding; GO:0003674,molecular_function; GO:0005488,binding; GO:0043167,ion binding; GO:0043169,cation binding	--	--	--	--
novel.2971	0.19	0.27	0	7.33	11.82	12.89	6	8	0	212	369	387	5.839	5.00748e-20	5.4564e-18	up	Chr8	11840489	11842056	-	--	--	--	--	--	--	--	--	--	--	--	--
Dioal.07G105200.v2.1	2.32	2.03	0.82	29.85	24.22	26.26	73	60	25	862	755	787	3.68868	6.05979e-20	6.56465e-18	up	Chr7	22055490	22058252	+	Dioal.07G105200	--	K12761 carbon catabolite-derepressing protein kinase [EC:2.7.11.1] | (RefSeq) CBL-interacting serine/threonine-protein kinase 14-like (A)	--	XP_010922703.1	CIPKB_ARATH RecName: Full=CBL-interacting serine/threonine-protein kinase 11; EC=2.7.11.1; AltName: Full=SNF1-related kinase 3.22; AltName: Full=SOS2-like protein kinase PKS5; AltName: Full=SOS3-interacting protein 4;	At2g30360	GO:0005524,ATP binding; GO:0004672,protein kinase activity; GO:0106310,NA; GO:0106311,NA; GO:0006468,protein phosphorylation; GO:0009268,response to pH; GO:0007165,signal transduction; GO:0000166,nucleotide binding; GO:0003674,molecular_function; GO:0005488,binding; GO:0008144,drug binding; GO:0017076,purine nucleotide binding; GO:0030554,adenyl nucleotide binding; GO:0032553,ribonucleotide bindi…	PF00069.25:Protein kinase domain	--	--	--
Dioal.13G059500.v2.1	0	0.14	0.14	11.66	6.98	8.58	0	4	4	322	208	246	6.31893	6.29643e-20	6.74261e-18	up	Chr13	17702669	17709002	+	Dioal.13G059500	--	K18108 (-)-alpha-terpineol synthase [EC:4.2.3.111] | (RefSeq) (-)-alpha-terpineol synthase (A)	ko00902: Monoterpenoid biosynthesis; ko01100: Metabolic pathways; ko01110: Biosynthesis of secondary metabolites	XP_009388290.1	MYRS_QUEIL RecName: Full=Myrcene synthase, chloroplastic; EC=4.2.3.15; Flags: Precursor;	At3g25830	GO:0009507,chloroplast; GO:0000287,magnesium ion binding; GO:0050551,myrcene synthase activity; GO:0003674,molecular_function; GO:0005488,binding; GO:0046872,metal ion binding; GO:0043167,ion binding; GO:0043169,cation binding; GO:0003824,catalytic activity; GO:0010333,terpene synthase activity; GO:0016829,lyase activity; GO:0016835,carbon-oxygen lyase activity; GO:0016838,carbon-oxygen lyase act…	PF03936.16:Terpene synthase family, metal binding domain	--	--	--
Dioal.18G041600.v2.1	7.26	10.61	4.96	270.19	94.01	242.48	146	201	97	4995	1876	4652	4.43653	6.84887e-20	7.29228e-18	up	Chr18	18000060	18001149	-	Dioal.18G041600	--	K04713 sphinganine C4-monooxygenase [EC:1.14.18.5] | (RefSeq) sphinganine C4-monooxygenase 1-like (A)	ko00600: Sphingolipid metabolism; ko01100: Metabolic pathways	XP_010917035.1	SBH2_ARATH RecName: Full=Sphinganine C4-monooxygenase 2; EC=1.14.18.5 {ECO:0000269|PubMed:11297741}; AltName: Full=Sphingoid C4-hydroxylase 2; AltName: Full=Sphingoid base hydroxylase 2;	At1g14290	GO:0005783,endoplasmic reticulum; GO:0005789,endoplasmic reticulum membrane; GO:0005794,Golgi apparatus; GO:0016021,integral component of membrane; GO:0016020,membrane; GO:0005506,iron ion binding; GO:0016491,oxidoreductase activity; GO:0009640,photomorphogenesis; GO:0046520,sphingoid biosynthetic process; GO:0003674,molecular_function; GO:0005488,binding; GO:0046872,metal ion binding; GO:0043167…	PF04116.13:Fatty acid hydroxylase superfamily	--	--	--
Dioal.10G092000.v2.1	0.3	0.08	0.04	6.05	7.25	5.56	45	12	6	847	1095	808	5.26095	7.40846e-20	7.84328e-18	up	Chr10	37396564	37414594	-	Dioal.10G092000	--	K02324 DNA polymerase epsilon subunit 1 [EC:2.7.7.7] | (RefSeq) DNA polymerase epsilon catalytic subunit A-like isoform X1 (A)	ko03030: DNA replication; ko03410: Base excision repair; ko03420: Nucleotide excision repair	XP_010908949.1	DPOE1_ARATH RecName: Full=DNA polymerase epsilon catalytic subunit A; EC=2.7.7.7 {ECO:0000250|UniProtKB:P15436}; AltName: Full=DNA polymerase 2 a; Short=AtPOL2a; AltName: Full=DNA polymerase II subunit a; AltName: Full=Protein ABA OVERLY SENSITIVE a; AltName: Full=Protein EARLY IN SHORT DAYS 7; AltName: Full=Protein EMBRYO DEFECTIVE 142; AltName: Full=Protein EMBRYO DEFECTIVE 2284; AltName: Full=…	At2g27120	GO:0048046,apoplast; GO:0008622,epsilon DNA polymerase complex; GO:0051539,4 iron, 4 sulfur cluster binding; GO:0003677,DNA binding; GO:0003887,DNA-directed DNA polymerase activity; GO:0000166,nucleotide binding; GO:0008310,single-stranded DNA 3'-5' exodeoxyribonuclease activity; GO:0008270,zinc ion binding; GO:0006287,base-excision repair, gap-filling; GO:0045004,DNA replication proofreading; GO…	PF08490.12:Domain of unknown function (DUF1744)	--	--	--
Dioal.16G024000.v2.1	0.05	0.02	0	17.33	17.48	7.02	2	1	0	678	738	285	8.90882	8.42776e-20	8.82216e-18	up	Chr16	1732983	1735763	+	Dioal.16G024000	--	K13416 brassinosteroid insensitive 1-associated receptor kinase 1 [EC:2.7.10.1 2.7.11.1] | (RefSeq) somatic embryogenesis receptor kinase 4-like isoform X1 (A)	ko04016: MAPK signaling pathway - plant; ko04075: Plant hormone signal transduction; ko04626: Plant-pathogen interaction	XP_020089092.1	LRK10_WHEAT RecName: Full=Rust resistance kinase Lr10 {ECO:0000312|EMBL:AAC49629.1}; EC=2.7.11.1; AltName: Full=Probable receptor-like serine/threonine-protein kinase LRK10; Flags: Precursor;	At1g66930	GO:0016021,integral component of membrane; GO:0005886,plasma membrane; GO:0005524,ATP binding; GO:0106310,NA; GO:0106311,NA; GO:0000166,nucleotide binding; GO:0003674,molecular_function; GO:0005488,binding; GO:0008144,drug binding; GO:0017076,purine nucleotide binding; GO:0030554,adenyl nucleotide binding; GO:0032553,ribonucleotide binding; GO:0032555,purine ribonucleotide binding; GO:0032559,ade…	PF00069.25:Protein kinase domain	--	--	--
Dioal.01G032600.v2.1	0.73	0.17	0.19	11.38	12.72	24	27	6	7	389	469	851	5.20223	8.7823e-20	9.14193e-18	up	Chr1	17472495	17474346	-	Dioal.01G032600	--	K13264 isoflavone 7-O-glucoside-6''-O-malonyltransferase [EC:2.3.1.115] | (RefSeq) phenolic glucoside malonyltransferase 1-like (A)	ko00943: Isoflavonoid biosynthesis; ko00944: Flavone and flavonol biosynthesis	XP_009400675.1	PMAT2_ARATH RecName: Full=Phenolic glucoside malonyltransferase 2; EC=2.3.1.-;	At3g29670	GO:0050736,O-malonyltransferase activity; GO:0009636,response to toxic substance; GO:0003674,molecular_function; GO:0003824,catalytic activity; GO:0008374,O-acyltransferase activity; GO:0016420,malonyltransferase activity; GO:0016740,transferase activity; GO:0016746,transferase activity, transferring acyl groups; GO:0016747,transferase activity, transferring acyl groups other than amino-acyl grou…	PF02458.15:Transferase family	--	--	--
Dioal.01G007800.v2.1	0.04	0.12	0.12	5.99	27.41	22.34	1	3	3	146	721	565	7.35757	1.24358e-19	1.28732e-17	up	Chr1	713683	715672	+	Dioal.01G007800	--	K05658 ATP-binding cassette, subfamily B (MDR/TAP), member 1 [EC:7.6.2.2] | (RefSeq) uncharacterized protein LOC111781709 (A)	ko02010: ABC transporters	XP_008802804.1	ODD11_ORYSJ RecName: Full=2-oxoglutarate-dependent dioxygenase 11 {ECO:0000303|PubMed:25728912}; EC=1.14.11.- {ECO:0000255|PROSITE-ProRule:PRU00805, ECO:0000269|PubMed:25728912}; AltName: Full=Melatonin 2-hydroxylase {ECO:0000303|PubMed:25728912};	At1g17020	GO:0005737,cytoplasm; GO:0051213,dioxygenase activity; GO:0031418,L-ascorbic acid binding; GO:0046872,metal ion binding; GO:0003674,molecular_function; GO:0003824,catalytic activity; GO:0016491,oxidoreductase activity; GO:0030246,carbohydrate binding; GO:0005488,binding; GO:0019842,vitamin binding; GO:0031406,carboxylic acid binding; GO:0036094,small molecule binding; GO:0043167,ion binding; GO:0…	PF03171.20:2OG-Fe(II) oxygenase superfamily	--	--	--
Dioal.14G014400.v2.1	0	0	0	26.07	19.95	27.16	0	0	0	518	428	560	11.1493	1.28533e-19	1.32318e-17	up	Chr14	1091957	1094731	-	Dioal.14G014400	--	K00006 glycerol-3-phosphate dehydrogenase (NAD+) [EC:1.1.1.8] | (RefSeq) glycerol-3-phosphate dehydrogenase [NAD(+)] isoform X1 (A)	ko00564: Glycerophospholipid metabolism; ko01110: Biosynthesis of secondary metabolites	OAY69858.1	GPDA1_ARATH RecName: Full=Glycerol-3-phosphate dehydrogenase [NAD(+)] 1, chloroplastic; EC=1.1.1.8; Flags: Precursor;	At5g40610	GO:0009507,chloroplast; GO:0005829,cytosol; GO:0009331,glycerol-3-phosphate dehydrogenase complex; GO:0004367,glycerol-3-phosphate dehydrogenase [NAD+] activity; GO:0051287,NAD binding; GO:0042803,protein homodimerization activity; GO:0005975,carbohydrate metabolic process; GO:0046168,glycerol-3-phosphate catabolic process; GO:0006072,glycerol-3-phosphate metabolic process; GO:0006650,glycerophos…	PF07479.14:NAD-dependent glycerol-3-phosphate dehydrogenase C-terminus	--	--	--
Dioal.01G003200.v2.1	1.09	0.38	0.15	37.67	16.48	33.45	30	10	4	957	452	882	5.51911	1.48858e-19	1.50743e-17	up	Chr1	294266	295768	-	Dioal.01G003200	--	K08794 calcium/calmodulin-dependent protein kinase I [EC:2.7.11.17] | (RefSeq) phosphoenolpyruvate carboxylase kinase 1-like (A)	--	XP_020115192.1	PPCK1_ARATH RecName: Full=Phosphoenolpyruvate carboxylase kinase 1; Short=AtPPCK1; EC=2.7.11.1;	At1g08650	GO:0005737,cytoplasm; GO:0005634,nucleus; GO:0005524,ATP binding; GO:0009931,calcium-dependent protein serine/threonine kinase activity; GO:0005516,calmodulin binding; GO:0004683,calmodulin-dependent protein kinase activity; GO:0106310,NA; GO:0004674,protein serine/threonine kinase activity; GO:0106311,NA; GO:0035556,intracellular signal transduction; GO:0018105,peptidyl-serine phosphorylation; G…	PF00069.25:Protein kinase domain	--	--	--
Dioal.15G042100.v2.1	0	0	0	6.85	8.8	8.4	0	0	0	397	550	505	11.0867	1.61544e-19	1.62342e-17	up	Chr15	5465124	5470447	+	Dioal.15G042100	--	K13103 tuftelin-interacting protein 11 | (RefSeq) septin and tuftelin-interacting protein 1 homolog 1-like (A)	--	XP_018681030.1	STIP1_ARATH RecName: Full=Septin and tuftelin-interacting protein 1 homolog 1 {ECO:0000303|PubMed:23110899}; AltName: Full=Nineteen complex-related protein 1 homolog {ECO:0000303|PubMed:25568310}; Short=AtNTR1 {ECO:0000303|PubMed:25568310}; AltName: Full=Protein SPLICEOSOMAL TIMEKEEPER LOCUS 1 {ECO:0000303|PubMed:23110899};	At1g17070	GO:0031981,nuclear lumen; GO:0071008,U2-type post-mRNA release spliceosomal complex; GO:0003677,DNA binding; GO:1990446,U1 snRNP binding; GO:0000398,mRNA splicing, via spliceosome; GO:0042752,regulation of circadian rhythm; GO:0000390,spliceosomal complex disassembly; GO:0003674,molecular_function; GO:0003676,nucleic acid binding; GO:0005488,binding; GO:0097159,organic cyclic compound binding; GO…	PF07842.12:GC-rich sequence DNA-binding factor-like protein	--	--	--
Dioal.16G075900.v2.1	1.01	0.8	0.89	11.66	7.1	11.53	51	38	44	543	357	557	3.20033	1.62055e-19	1.62342e-17	up	Chr16	21714465	21718894	-	Dioal.16G075900	--	--	--	PKA48231.1	--	--	GO:0043531,ADP binding; GO:0005524,ATP binding; GO:0006952,defense response; GO:0000166,nucleotide binding; GO:0003674,molecular_function; GO:0005488,binding; GO:0017076,purine nucleotide binding; GO:0030554,adenyl nucleotide binding; GO:0032553,ribonucleotide binding; GO:0032555,purine ribonucleotide binding; GO:0032559,adenyl ribonucleotide binding; GO:0036094,small molecule binding; GO:0043167…	--	--	--	--
Dioal.08G000200.v2.1	3.02	1.89	2.52	20.13	17.66	17.47	117	69	95	717	679	646	2.61339	1.84487e-19	1.8188e-17	up	Chr8	17819	35571	+	Dioal.08G000200	--	K14310 nuclear pore complex protein Nup205 | (RefSeq) nuclear pore complex protein NUP205 isoform X1 (A)	ko03013: RNA transport	XP_010925222.1	NU205_ARATH RecName: Full=Nuclear pore complex protein NUP205 {ECO:0000303|PubMed:21189294}; AltName: Full=Nucleoporin 205 {ECO:0000303|PubMed:21189294}; AltName: Full=Protein EMBRYO DEFECTIVE 3142;	At5g51200	GO:0005635,nuclear envelope; GO:0005643,nuclear pore; GO:0032922,circadian regulation of gene expression; GO:0009682,induced systemic resistance; GO:0051028,mRNA transport; GO:0015031,protein transport; GO:0009617,response to bacterium; GO:0009862,systemic acquired resistance, salicylic acid mediated signaling pathway; GO:0008152,metabolic process; GO:0007623,circadian rhythm; GO:0008150,biologic…	--	--	--	--
Dioal.17G105700.v2.1	0	0	0	79.53	13.59	25.01	0	0	0	2179	402	711	12.3225	2.82068e-19	2.75172e-17	up	Chr17	19458325	19460903	-	Dioal.17G105700	--	K00660 chalcone synthase [EC:2.3.1.74] | (RefSeq) CHS3, CHS5, CHS7, CHSB, CHSC, CHSD, CHSE, CHSF, CHSG; chalcone synthase 1 (A)	ko00941: Flavonoid biosynthesis; ko01100: Metabolic pathways; ko01110: Biosynthesis of secondary metabolites; ko04712: Circadian rhythm - plant	NP_001305084.1	CHS1_CASGL RecName: Full=Chalcone synthase; EC=2.3.1.74; AltName: Full=Naringenin-chalcone synthase;	At5g13930	GO:0016210,naringenin-chalcone synthase activity; GO:0009813,flavonoid biosynthetic process; GO:0003674,molecular_function; GO:0003824,catalytic activity; GO:0016740,transferase activity; GO:0016746,transferase activity, transferring acyl groups; GO:0016747,transferase activity, transferring acyl groups other than amino-acyl groups; GO:0008152,metabolic process; GO:0008150,biological_process; GO:…	PF00195.19:Chalcone and stilbene synthases, N-terminal domain	--	--	--
Dioal.18G003600.v2.1	0.14	0.16	0.17	3	6.21	3.08	12	13	14	237	530	253	4.42223	3.30115e-19	3.15438e-17	up	Chr18	269599	280226	-	Dioal.18G003600	--	--	--	XP_017699629.1	TONS_ARATH RecName: Full=Protein TONSOKU; AltName: Full=Protein BRUSHY 1; AltName: Full=Protein MGOUN 3;	At3g18730_1	GO:0005654,nucleoplasm; GO:0005634,nucleus; GO:0051301,cell division; GO:0006325,chromatin organization; GO:0000086,G2/M transition of mitotic cell cycle; GO:0009933,meristem structural organization; GO:0040029,regulation of gene expression, epigenetic; GO:0009934,regulation of meristem structural organization; GO:0072423,response to DNA damage checkpoint signaling; GO:0008150,biological_process;…	PF13424.6:Tetratricopeptide repeat	--	--	--
Dioal.17G113900.v2.1	3.9	1.95	1.53	30.78	43.46	32	68	32	26	494	753	533	3.58868	4.43242e-19	4.21374e-17	up	Chr17	20070983	20071852	+	Dioal.17G113900	--	--	--	XP_010275578.2	BZP53_ARATH RecName: Full=bZIP transcription factor 53 {ECO:0000303|PubMed:11906833}; Short=AtbZIP53 {ECO:0000303|PubMed:11906833};	At3g62420	GO:0005634,nucleus; GO:0003700,DNA-binding transcription factor activity; GO:0045735,nutrient reservoir activity; GO:0046982,protein heterodimerization activity; GO:0043565,sequence-specific DNA binding; GO:0000976,transcription regulatory region sequence-specific DNA binding; GO:0009267,cellular response to starvation; GO:0006971,hypotonic response; GO:2000693,positive regulation of seed maturat…	PF00170.21:bZIP transcription factor	bZIP	TF	bZIP
Dioal.05G023300.v2.1	5.36	6.37	5.25	35.16	35.32	38.98	108	121	103	652	707	750	2.39104	5.19969e-19	4.74931e-17	up	Chr5	1383051	1393330	-	Dioal.05G023300	--	K00036 glucose-6-phosphate 1-dehydrogenase [EC:1.1.1.49 1.1.1.363] | (RefSeq) glucose-6-phosphate 1-dehydrogenase, cytoplasmic isoform (A)	ko00030: Pentose phosphate pathway; ko00480: Glutathione metabolism; ko01100: Metabolic pathways; ko01110: Biosynthesis of secondary metabolites; ko01200: Carbon metabolism	XP_022928729.1	G6PD_SOLTU RecName: Full=Glucose-6-phosphate 1-dehydrogenase, cytoplasmic isoform; Short=G6PD; EC=1.1.1.49 {ECO:0000269|PubMed:8180621};	At5g40760	GO:0005737,cytoplasm; GO:0004345,glucose-6-phosphate dehydrogenase activity; GO:0050661,NADP binding; GO:0006006,glucose metabolic process; GO:0006098,pentose-phosphate shunt; GO:0003674,molecular_function; GO:0003824,catalytic activity; GO:0016491,oxidoreductase activity; GO:0016614,oxidoreductase activity, acting on CH-OH group of donors; GO:0016616,oxidoreductase activity, acting on the CH-OH …	PF02781.16:Glucose-6-phosphate dehydrogenase, C-terminal domain	--	--	--
Dioal.09G058700.v2.1	0.41	0.28	0.04	8.01	9.89	8.46	20	13	2	358	477	392	4.89973	5.81452e-19	5.19964e-17	up	Chr9	18560539	18566812	-	Dioal.09G058700	--	--	--	XP_010921119.1	MCMBP_ARATH RecName: Full=Mini-chromosome maintenance complex-binding protein; Short=MCM-BP; Short=MCM-binding protein; AltName: Full=Protein E2F TARGET GENE 1;	At2g40550	GO:0009941,chloroplast envelope; GO:0042555,MCM complex; GO:0005634,nucleus; GO:0003682,chromatin binding; GO:0051301,cell division; GO:0006260,DNA replication; GO:0006261,DNA-dependent DNA replication; GO:0006301,postreplication repair; GO:0007062,sister chromatid cohesion; GO:0003674,molecular_function; GO:0005488,binding; GO:0008150,biological_process; GO:0009987,cellular process; GO:0008152,m…	PF09739.9:Mini-chromosome maintenance replisome factor	--	--	--
Dioal.06G055400.v2.1	0.12	0	0.15	9.7	5.02	8.36	4	0	5	304	170	272	6.13167	6.0981e-19	5.41075e-17	up	Chr6	13379738	13387752	-	Dioal.06G055400	--	--	--	XP_010943092.1	OBL1_TOBAC RecName: Full=Triacylglycerol lipase OBL1 {ECO:0000305}; EC=3.1.1.- {ECO:0000269|PubMed:29178188}; AltName: Full=Oil body lipase 1 {ECO:0000303|PubMed:29178188}; Short=NtOBL1 {ECO:0000303|PubMed:29178188};	At5g67050	GO:0016021,integral component of membrane; GO:0005811,lipid droplet; GO:0016787,hydrolase activity; GO:0016042,lipid catabolic process; GO:0003674,molecular_function; GO:0003824,catalytic activity; GO:0008152,metabolic process; GO:0006629,lipid metabolic process; GO:0008150,biological_process; GO:0009056,catabolic process; GO:0044238,primary metabolic process; GO:0071704,organic substance metabol…	PF01764.25:Lipase (class 3)	--	--	--
novel.1961	0	0	0	8.36	6.89	7.91	0	0	0	438	390	430	10.8903	7.53585e-19	6.65476e-17	up	Chr20	3247516	3251494	+	--	--	K07478 putative ATPase | (RefSeq) LOW QUALITY PROTEIN: ATPase WRNIP1 (A)	--	XP_011464621.1	ALPL_ARATH RecName: Full=Protein ALP1-like {ECO:0000305}; EC=3.1.-.-;	At1g61510	GO:0005634,nucleus; GO:0046872,metal ion binding; GO:0004518,nuclease activity; GO:0003674,molecular_function; GO:0005488,binding; GO:0043167,ion binding; GO:0043169,cation binding; GO:0003824,catalytic activity; GO:0016787,hydrolase activity; GO:0016788,hydrolase activity, acting on ester bonds; GO:0005622,intracellular; GO:0005575,cellular_component; GO:0005623,cell; GO:0043231,intracellular me…	PF13359.6:DDE superfamily endonuclease	--	--	--
Dioal.19G180800.v2.1	0.42	0.2	0	32.21	12.9	15.78	11	5	0	775	335	394	6.37015	9.09022e-19	7.84158e-17	up	Chr19	24432077	24434042	-	Dioal.19G180800	--	K08726 soluble epoxide hydrolase / lipid-phosphate phosphatase [EC:3.3.2.10 3.1.3.76] | (RefSeq) epoxide hydrolase A (A)	ko00590: Arachidonic acid metabolism; ko01100: Metabolic pathways; ko04146: Peroxisome	XP_010914488.1	--	At4g02340	GO:0003824,catalytic activity; GO:0003674,molecular_function	PF00561.20:alpha/beta hydrolase fold	--	--	--
Dioal.05G049900.v2.1	0.9	0.6	0.63	8.08	22.58	13.66	41	26	28	339	1023	595	4.09386	9.18608e-19	7.88776e-17	up	Chr5	3445876	3449643	+	Dioal.05G049900	--	K13412 calcium-dependent protein kinase [EC:2.7.11.1] | (RefSeq) calcium-dependent protein kinase 29 isoform X1 (A)	ko04626: Plant-pathogen interaction	XP_010930196.1	CDPKT_ORYSJ RecName: Full=Calcium-dependent protein kinase 29 {ECO:0000305}; Short=OsCDPK29 {ECO:0000305}; Short=OsCPK29 {ECO:0000303|PubMed:15695435}; EC=2.7.11.1 {ECO:0000305};	At3g57530	GO:0005737,cytoplasm; GO:0005634,nucleus; GO:0005886,plasma membrane; GO:0005524,ATP binding; GO:0005509,calcium ion binding; GO:0009931,calcium-dependent protein serine/threonine kinase activity; GO:0005516,calmodulin binding; GO:0004683,calmodulin-dependent protein kinase activity; GO:0106310,NA; GO:0106311,NA; GO:0035556,intracellular signal transduction; GO:0018105,peptidyl-serine phosphoryla…	PF00069.25:Protein kinase domain	--	--	--
Dioal.04G073800.v2.1	2.3	1.73	1.54	17.3	25.19	16.32	55	39	36	381	599	373	3.12168	1.03459e-18	8.80249e-17	up	Chr4	16054596	16057606	-	Dioal.04G073800	--	K22068 iron-sulfur cluster assembly enzyme ISCU, mitochondrial | (RefSeq) iron-sulfur cluster assembly protein 1-like (A)	--	XP_008812593.1	ISU1_ORYSJ RecName: Full=Iron-sulfur cluster assembly protein 1; Short=OsIsu1 {ECO:0000303|PubMed:19396402}; Flags: Precursor;	At4g22220	GO:0005737,cytoplasm; GO:0005759,mitochondrial matrix; GO:0051537,2 iron, 2 sulfur cluster binding; GO:0051539,4 iron, 4 sulfur cluster binding; GO:0008198,ferrous iron binding; GO:0044571,[2Fe-2S] cluster assembly; GO:0044572,[4Fe-4S] cluster assembly; GO:0006879,cellular iron ion homeostasis; GO:0003674,molecular_function; GO:0005488,binding; GO:0048037,cofactor binding; GO:0051536,iron-sulfur …	PF01592.16:NifU-like N terminal domain	--	--	--
Dioal.19G049200.v2.1	2.67	3.76	2.8	25.72	22.27	30.43	88	117	90	780	729	958	2.78149	1.22928e-18	1.03177e-16	up	Chr19	3894412	3899424	-	Dioal.19G049200	--	K00765 ATP phosphoribosyltransferase [EC:2.4.2.17] | (RefSeq) ATP phosphoribosyltransferase, chloroplastic-like (A)	ko00340: Histidine metabolism; ko01100: Metabolic pathways; ko01110: Biosynthesis of secondary metabolites; ko01230: Biosynthesis of amino acids	XP_008783595.1	HIS1B_ARATH RecName: Full=ATP phosphoribosyltransferase 2, chloroplastic; Short=ATP-PRTase 2; Short=AtATP-PRT2; EC=2.4.2.17; Flags: Precursor;	At1g58080	GO:0009507,chloroplast; GO:0009570,chloroplast stroma; GO:0003879,ATP phosphoribosyltransferase activity; GO:0000287,magnesium ion binding; GO:0000105,histidine biosynthetic process; GO:0003674,molecular_function; GO:0003824,catalytic activity; GO:0016740,transferase activity; GO:0016757,transferase activity, transferring glycosyl groups; GO:0016763,transferase activity, transferring pentosyl gro…	PF01634.18:ATP phosphoribosyltransferase	--	--	--
Dioal.15G059100.v2.1	0	0	0	69.75	8.3	48.91	0	0	0	1682	216	1224	12.2287	1.58292e-18	1.32263e-16	up	Chr15	17316726	17318206	+	Dioal.15G059100	--	K12173 BRCA1-A complex subunit BRE | (RefSeq) BRISC and BRCA1-A complex member 2 (A)	ko03440: Homologous recombination	XP_007209565.2	TLP_ACTCC RecName: Full=Thaumatin-like protein; AltName: Allergen=Act c 2; Flags: Precursor;	At4g11650	GO:0005576,extracellular region; GO:0050832,defense response to fungus; GO:0031640,killing of cells of other organism; GO:0006952,defense response; GO:0006950,response to stress; GO:0008150,biological_process; GO:0009605,response to external stimulus; GO:0009607,response to biotic stimulus; GO:0051707,response to other organism; GO:0009620,response to fungus; GO:0043207,response to external bioti…	PF00314.17:Thaumatin family	--	--	--
Dioal.09G084900.v2.1	12.29	5.69	2.39	793.68	124.96	841.09	408	178	77	24220	4116	26636	6.19274	1.9864e-18	1.65235e-16	up	Chr9	20229091	20230744	-	Dioal.09G084900	--	K19747 BAHD acyltransferase [EC:2.3.1.-] | (RefSeq) BAHD acyltransferase DCR-like (A)	--	XP_008800790.1	Y3028_ARATH RecName: Full=Uncharacterized acetyltransferase At3g50280; EC=2.3.1.-;	At5g01210	GO:0016747,transferase activity, transferring acyl groups other than amino-acyl groups; GO:0003674,molecular_function; GO:0003824,catalytic activity; GO:0016740,transferase activity; GO:0016746,transferase activity, transferring acyl groups	PF02458.15:Transferase family	--	--	--
Dioal.08G066900.v2.1	0.49	0	0.04	31.52	25.8	17.91	14	0	1	824	728	486	6.93587	2.0627e-18	1.70819e-16	up	Chr8	15212676	15214092	-	Dioal.08G066900	--	K23154 2-hydroxyflavanone C-glucosyltransferase [EC:2.4.1.360] | (RefSeq) UDP-glucose:2-hydroxyflavanone C-glucosyltransferase-like (A)	--	XP_008802698.1	708G1_CITJP RecName: Full=UDP-glycosyltransferase 708G1 {ECO:0000303|PubMed:28370711}; EC=2.4.1.360 {ECO:0000269|PubMed:28370711}; AltName: Full=2-hydroxyflavanone C-glucosyltransferase {ECO:0000305}; AltName: Full=FcCGT {ECO:0000303|PubMed:28370711};	At1g01390	GO:0035251,UDP-glucosyltransferase activity; GO:0003674,molecular_function; GO:0003824,catalytic activity; GO:0008194,UDP-glycosyltransferase activity; GO:0016740,transferase activity; GO:0016757,transferase activity, transferring glycosyl groups; GO:0016758,transferase activity, transferring hexosyl groups; GO:0046527,glucosyltransferase activity	PF00201.18:UDP-glucoronosyl and UDP-glucosyl transferase	--	--	--
Dioal.15G127400.v2.1	0.73	0	0.32	31.23	51.68	20.83	7	0	3	276	493	191	6.35876	2.26437e-18	1.8669e-16	up	Chr15	23834459	23834937	-	Dioal.15G127400	--	--	--	XP_010905538.1	--	At4g10270	--	PF12609.8:Wound-induced protein	--	--	--
Dioal.15G063200.v2.1	0.17	0.13	0.04	7.01	13.52	7.53	4	3	1	156	325	174	6.09151	2.29687e-18	1.88536e-16	up	Chr15	18324772	18326800	+	Dioal.15G063200	--	K01456 peptide-N4-(N-acetyl-beta-glucosaminyl)asparagine amidase [EC:3.5.1.52] | (RefSeq) peptide-N(4)-(N-acetyl-beta- glucosaminyl)asparagine amidase isoform X1 (A)	ko04141: Protein processing in endoplasmic reticulum	XP_010935680.1	AKR1_SOYBN RecName: Full=Probable aldo-keto reductase 1; Short=GmAKR1; EC=1.1.1.-;	At1g60690	GO:0047834,D-threo-aldose 1-dehydrogenase activity; GO:0003674,molecular_function; GO:0003824,catalytic activity; GO:0016491,oxidoreductase activity; GO:0016614,oxidoreductase activity, acting on CH-OH group of donors; GO:0016616,oxidoreductase activity, acting on the CH-OH group of donors, NAD or NADP as acceptor	PF00248.21:Aldo/keto reductase family	--	--	--
Dioal.13G085500.v2.1	0.45	0.07	0.13	8.33	30.11	80.01	14	2	4	236	921	2353	7.22367	2.32116e-18	1.89694e-16	up	Chr13	27265677	27272633	-	Dioal.13G085500	--	K18108 (-)-alpha-terpineol synthase [EC:4.2.3.111] | (RefSeq) (-)-a-terpineol synthase (A)	ko00902: Monoterpenoid biosynthesis; ko01100: Metabolic pathways; ko01110: Biosynthesis of secondary metabolites	XP_009388290.1	ATESY_VITVI RecName: Full=(-)-alpha-terpineol synthase; EC=4.2.3.111;	At3g25830	GO:0000287,magnesium ion binding; GO:0010333,terpene synthase activity; GO:0016114,terpenoid biosynthetic process; GO:0003674,molecular_function; GO:0005488,binding; GO:0046872,metal ion binding; GO:0043167,ion binding; GO:0043169,cation binding; GO:0003824,catalytic activity; GO:0016829,lyase activity; GO:0016835,carbon-oxygen lyase activity; GO:0016838,carbon-oxygen lyase activity, acting on ph…	PF03936.16:Terpene synthase family, metal binding domain	--	--	--
Dioal.05G009500.v2.1	2.18	2.11	0.72	77.11	29.29	39.44	87	79	28	2824	1158	1499	4.60142	2.37507e-18	1.93252e-16	up	Chr5	505225	508917	+	Dioal.05G009500	--	K01193 beta-fructofuranosidase [EC:3.2.1.26] | (RefSeq) beta-fructofuranosidase, insoluble isoenzyme 3-like (A)	ko00052: Galactose metabolism; ko00500: Starch and sucrose metabolism; ko01100: Metabolic pathways; ko01110: Biosynthesis of secondary metabolites	XP_020245594.1	INV3_ORYSI RecName: Full=Beta-fructofuranosidase, insoluble isoenzyme 3; EC=3.2.1.26; AltName: Full=Cell wall beta-fructosidase 3; AltName: Full=Invertase 3; AltName: Full=OsCIN3; AltName: Full=Sucrose hydrolase 3; Flags: Precursor;	At3g52600	GO:0048046,apoplast; GO:0005618,cell wall; GO:0004564,beta-fructofuranosidase activity; GO:0005975,carbohydrate metabolic process; GO:0003674,molecular_function; GO:0003824,catalytic activity; GO:0004553,hydrolase activity, hydrolyzing O-glycosyl compounds; GO:0016787,hydrolase activity; GO:0016798,hydrolase activity, acting on glycosyl bonds; GO:0008152,metabolic process; GO:0008150,biological_p…	PF00251.20:Glycosyl hydrolases family 32 N-terminal domain	--	--	--
Dioal.14G044200.v2.1	0.63	0.55	0.27	25.63	14.97	10.43	12	10	5	452	285	191	4.87458	2.89627e-18	2.3362e-16	up	Chr14	5603581	5607319	+	Dioal.14G044200	--	--	--	XP_008785051.1	--	At2g17710	--	--	--	--	--
Dioal.12G079200.v2.1	5.72	1.98	0.72	325.5	217.57	83.69	147	48	18	7687	5546	2051	6.01229	3.02365e-18	2.41801e-16	up	Chr12	19178357	19180985	-	Dioal.12G079200	--	K00799 glutathione S-transferase [EC:2.5.1.18] | (RefSeq) GSTL1; protein IN2-1 homolog B (A)	ko00480: Glutathione metabolism; ko01100: Metabolic pathways	AGH14255.1	IN21B_ORYSI RecName: Full=Protein IN2-1 homolog B; AltName: Full=Glutathione S-transferase GSTZ5;	At5g02790	GO:0004364,glutathione transferase activity; GO:0006749,glutathione metabolic process; GO:0003674,molecular_function; GO:0003824,catalytic activity; GO:0016740,transferase activity; GO:0016765,transferase activity, transferring alkyl or aryl (other than methyl) groups; GO:0006790,sulfur compound metabolic process; GO:0008152,metabolic process; GO:0006518,peptide metabolic process; GO:0006575,cell…	PF13417.6:Glutathione S-transferase, N-terminal domain	--	--	--
Dioal.07G099300.v2.1	133.86	61.5	78.3	842.97	706.3	743.43	5254	2274	2989	30421	27513	27842	2.80521	3.44081e-18	2.7282e-16	up	Chr7	21641214	21644288	-	Dioal.07G099300	--	K00487 trans-cinnamate 4-monooxygenase [EC:1.14.14.91] | (RefSeq) trans-cinnamate 4-monooxygenase (A)	ko00130: Ubiquinone and other terpenoid-quinone biosynthesis; ko00940: Phenylpropanoid biosynthesis; ko00941: Flavonoid biosynthesis; ko00945: Stilbenoid, diarylheptanoid and gingerol biosynthesis; ko01100: Metabolic pathways; ko01110: Biosynthesis of secondary metabolites	XP_008792249.1	TCMO_POPKI RecName: Full=Trans-cinnamate 4-monooxygenase; EC=1.14.14.91 {ECO:0000250|UniProtKB:Q04468}; AltName: Full=Cinnamic acid 4-hydroxylase; Short=C4H; Short=CA4H; AltName: Full=Cytochrome P450 73; AltName: Full=Cytochrome P450C4H;	At2g30490	GO:0016021,integral component of membrane; GO:0020037,heme binding; GO:0005506,iron ion binding; GO:0016710,trans-cinnamate 4-monooxygenase activity; GO:0003674,molecular_function; GO:0005488,binding; GO:0046906,tetrapyrrole binding; GO:0048037,cofactor binding; GO:0097159,organic cyclic compound binding; GO:1901363,heterocyclic compound binding; GO:0046872,metal ion binding; GO:0043167,ion bindi…	PF00067.22:Cytochrome P450	--	--	--
Dioal.08G124100.v2.1	0.75	0.52	0.57	6.99	9.21	5.83	34	22	25	291	414	252	3.30669	3.73586e-18	2.93714e-16	up	Chr8	20308111	20310368	-	Dioal.08G124100	--	K16279 E3 ubiquitin-protein ligase KEG [EC:2.7.11.1 2.3.2.27] | (RefSeq) E3 ubiquitin-protein ligase KEG-like (A)	--	XP_020256017.1	VPY_PETHY RecName: Full=Protein VAPYRIN {ECO:0000303|PubMed:20804456}; Short=PhVpy {ECO:0000303|PubMed:20804456}; AltName: Full=Protein PENETRATION AND ARBUSCULE MORPHOGENESIS 1 {ECO:0000303|PubMed:17573800};	At5g13530_3	GO:0005829,cytosol; GO:0005634,nucleus; GO:0005886,plasma membrane; GO:0036377,arbuscular mycorrhizal association; GO:0010035,response to inorganic substance; GO:0009610,response to symbiotic fungus; GO:0008150,biological_process; GO:0044403,symbiont process; GO:0044419,interspecies interaction between organisms; GO:0051704,multi-organism process; GO:0042221,response to chemical; GO:0050896,respo…	PF12796.7:Ankyrin repeats (3 copies)	--	--	--
Dioal.05G167200.v2.1	2.45	1.14	0.77	18.12	22.91	26.53	98	43	30	666	909	1012	3.69517	4.22326e-18	3.30639e-16	up	Chr5	21500292	21510787	+	Dioal.05G167200	--	K02685 DNA primase large subunit | (RefSeq) probable DNA primase large subunit (A)	ko03030: DNA replication	XP_019704573.1	PRI2_ARATH RecName: Full=Probable DNA primase large subunit;	At1g67320_2	GO:0005658,alpha DNA polymerase:primase complex; GO:0051539,4 iron, 4 sulfur cluster binding; GO:0003677,DNA binding; GO:0046872,metal ion binding; GO:0006269,DNA replication, synthesis of RNA primer; GO:0003674,molecular_function; GO:0005488,binding; GO:0048037,cofactor binding; GO:0051536,iron-sulfur cluster binding; GO:0051540,metal cluster binding; GO:0003676,nucleic acid binding; GO:0097159,…	PF04104.14:Eukaryotic and archaeal DNA primase, large subunit	--	--	--
novel.506	0.04	0.04	0.15	5.42	9.23	8.12	1	1	4	141	259	219	6.40154	4.73033e-18	3.68787e-16	up	Chr12	9155049	9257358	+	--	--	K17604 zinc finger SWIM domain-containing protein 3 | (RefSeq) protein FAR1-RELATED SEQUENCE 4-like (A)	--	KYP45768.1	FRS6_ARATH RecName: Full=Protein FAR1-RELATED SEQUENCE 6;	At1g52520	GO:0005634,nucleus; GO:0008270,zinc ion binding; GO:0006355,regulation of transcription, DNA-templated; GO:0003674,molecular_function; GO:0005488,binding; GO:0046872,metal ion binding; GO:0043167,ion binding; GO:0043169,cation binding; GO:0046914,transition metal ion binding; GO:0008152,metabolic process; GO:0006139,nucleobase-containing compound metabolic process; GO:0006351,transcription, DNA-t…	PF10551.9:MULE transposase domain	FAR1	TF	FAR1
Dioal.10G026100.v2.1	0.7	0.74	2.16	32.5	27.43	34.49	15	15	45	641	584	706	4.38995	5.01468e-18	3.87712e-16	up	Chr10	22382374	22385950	+	Dioal.10G026100	--	--	--	XP_009415847.1	CAES_ARATH RecName: Full=Probable carbohydrate esterase At4g34215; EC=3.1.-.-;	At4g34220	GO:0005829,cytosol; GO:0016787,hydrolase activity; GO:0003674,molecular_function; GO:0003824,catalytic activity; GO:0005622,intracellular; GO:0005575,cellular_component; GO:0005623,cell; GO:0005737,cytoplasm; GO:0044424,intracellular part; GO:0044444,cytoplasmic part; GO:0044464,cell part	PF03629.18:Carbohydrate esterase, sialic acid-specific acetylesterase	--	--	--
Dioal.18G047500.v2.1	0.35	0.62	0.72	30.41	15.68	35.19	3	5	6	239	133	287	5.28104	5.5202e-18	4.25032e-16	up	Chr18	20858027	20858452	-	Dioal.18G047500	--	--	--	XP_008792572.1	--	At1g09310	--	PF04398.12:Protein of unknown function, DUF538	--	--	--
novel.809	0	0	0	7.64	6.28	7.36	0	0	0	356	316	356	10.5987	7.65419e-18	5.82124e-16	up	Chr14	5657115	5660196	-	--	--	K00609 aspartate carbamoyltransferase catalytic subunit [EC:2.1.3.2] | (RefSeq) aspartate carbamoyltransferase 2, chloroplastic-like (A)	ko00240: Pyrimidine metabolism; ko00250: Alanine, aspartate and glutamate metabolism; ko01100: Metabolic pathways; ko01240: Biosynthesis of cofactors	KVI05277.1	MP701_ORYSJ RecName: Full=Microtubule-associated protein 70-1; Short=AtMAP70-1; AltName: Full=70 kDa microtubule-associated protein 1;	At1g14840	GO:0005737,cytoplasm; GO:0005874,microtubule; GO:0008017,microtubule binding; GO:0007010,cytoskeleton organization; GO:0005515,protein binding; GO:0003674,molecular_function; GO:0005488,binding; GO:0008092,cytoskeletal protein binding; GO:0015631,tubulin binding; GO:0006996,organelle organization; GO:0008150,biological_process; GO:0009987,cellular process; GO:0016043,cellular component organizati…	PF07058.11:Microtubule-associated protein 70	--	--	--
Dioal.04G084900.v2.1	0	0	0	12.82	39.49	8.66	0	0	0	412	1370	289	11.5883	1.03609e-17	7.75318e-16	up	Chr4	17076926	17078756	+	Dioal.04G084900	--	--	--	XP_010926494.2	CRR38_ARATH RecName: Full=Cysteine-rich repeat secretory protein 38; Flags: Precursor;	At3g22060	GO:0005618,cell wall; GO:0005829,cytosol; GO:0005576,extracellular region; GO:0099503,secretory vesicle; GO:0005773,vacuole; GO:0009737,response to abscisic acid; GO:0001101,response to acid chemical; GO:0008150,biological_process; GO:0009719,response to endogenous stimulus; GO:0009725,response to hormone; GO:0010033,response to organic substance; GO:0033993,response to lipid; GO:0042221,response…	PF01657.17:Salt stress response/antifungal	--	--	--
Dioal.19G003600.v2.1	0.07	0.27	0.02	9.45	6.69	6.29	3	11	1	369	282	255	5.63734	1.24393e-17	9.23434e-16	up	Chr19	276502	282596	-	Dioal.19G003600	--	K02684 DNA primase small subunit [EC:2.7.7.102] | (RefSeq) DNA primase small subunit (A)	ko03030: DNA replication	XP_008806914.1	--	At5g41880	GO:0003896,DNA primase activity; GO:0046872,metal ion binding; GO:0003674,molecular_function; GO:0003824,catalytic activity; GO:0003899,DNA-directed 5'-3' RNA polymerase activity; GO:0016740,transferase activity; GO:0016772,transferase activity, transferring phosphorus-containing groups; GO:0016779,nucleotidyltransferase activity; GO:0034062,5'-3' RNA polymerase activity; GO:0097747,RNA polymeras…	PF01896.19:DNA primase small subunit	--	--	--
Dioal.14G100400.v2.1	0.29	0.4	0.3	5.34	11.75	6.66	11	14	11	184	437	238	4.28651	1.30907e-17	9.66056e-16	up	Chr14	18351641	18359194	-	Dioal.14G100400	--	K11548 kinetochore protein Nuf2 | (RefSeq) kinetochore protein nuf2 (A)	--	XP_010927679.1	NUF2_ARATH RecName: Full=Kinetochore protein NUF2 homolog {ECO:0000303|PubMed:29356153};	At1g61000_1	GO:0000778,condensed nuclear chromosome kinetochore; GO:0031262,Ndc80 complex; GO:0005886,plasma membrane; GO:0005774,vacuolar membrane; GO:0044877,protein-containing complex binding; GO:0051315,attachment of mitotic spindle microtubules to kinetochore; GO:0051301,cell division; GO:0051383,kinetochore organization; GO:0045132,meiotic chromosome segregation; GO:0007052,mitotic spindle organization…	PF03800.14:Nuf2 family	--	--	--
novel.829	0.15	0.55	0.34	10.17	17.09	9.22	4	14	9	252	457	237	4.8209	1.31172e-17	9.66056e-16	up	Chr14	7114954	7116296	+	--	--	--	--	XP_008803747.1	--	At5g25500	--	--	--	--	--
Dioal.20G087700.v2.1	0.73	0.6	0.5	14	6.16	12.36	27	21	18	478	227	438	3.87188	1.34312e-17	9.85292e-16	up	Chr20	16759103	16761302	+	Dioal.20G087700	--	K23809 cytochrome P450 family 72 subfamily A68 [EC:1.14.14.-] | (GenBank) cytochrome P450 family 709 protein (A)	--	XP_019706713.1	C7A39_KALSE RecName: Full=Cytochrome P450 72A397; EC=1.14.14.- {ECO:0000269|PubMed:29186583};	At3g14690	GO:0016021,integral component of membrane; GO:0020037,heme binding; GO:0005506,iron ion binding; GO:0016712,oxidoreductase activity, acting on paired donors, with incorporation or reduction of molecular oxygen, reduced flavin or flavoprotein as one donor, and incorporation of one atom of oxygen; GO:0016134,saponin metabolic process; GO:0003674,molecular_function; GO:0005488,binding; GO:0046906,te…	PF00067.22:Cytochrome P450	--	--	--
Dioal.19G087700.v2.1	8.12	1.99	1.25	189.18	104.77	191.84	294	68	44	6300	3766	6630	5.20286	1.72274e-17	1.25882e-15	up	Chr19	17709237	17711041	+	Dioal.19G087700	--	K23618 acyl-activating enzyme 11/12 [EC:6.2.1.2 6.2.1.-] | (RefSeq) trans-cinnamate:CoA ligase, peroxisomal-like (A)	--	XP_008804291.2	CNL_PETHY RecName: Full=Trans-cinnamate:CoA ligase, peroxisomal {ECO:0000305}; Short=Cinnamic acid:CoA ligase {ECO:0000303|PubMed:22649270}; Short=Ph-CNL {ECO:0000303|PubMed:22649270}; Short=PhCNL {ECO:0000303|PubMed:22649270}; EC=6.2.1.- {ECO:0000269|PubMed:22649270, ECO:0000269|PubMed:22771854}; AltName: Full=(E)-caffeate:CoA ligase CNL {ECO:0000305}; EC=6.2.1.- {ECO:0000269|PubMed:22649270}; A…	At1g66120	GO:0005777,peroxisome; GO:0106286,NA; GO:0016207,4-coumarate-CoA ligase activity; GO:0005524,ATP binding; GO:0016405,CoA-ligase activity; GO:0106290,NA; GO:0009800,cinnamic acid biosynthetic process; GO:0009803,cinnamic acid metabolic process; GO:0007623,circadian rhythm; GO:0010597,green leaf volatile biosynthetic process; GO:0009698,phenylpropanoid metabolic process; GO:0052315,phytoalexin bios…	PF00501.28:AMP-binding enzyme	--	--	--
Dioal.08G145900.v2.1	7.34	7.42	7.45	34.03	47.25	45.77	310	295	306	1321	1980	1844	2.21703	1.75293e-17	1.27587e-15	up	Chr8	21729399	21732993	-	Dioal.08G145900	--	K13412 calcium-dependent protein kinase [EC:2.7.11.1] | (RefSeq) calcium-dependent protein kinase 19 isoform X1 (A)	ko04626: Plant-pathogen interaction	XP_010923909.1	CDPKJ_ORYSJ RecName: Full=Calcium-dependent protein kinase 19 {ECO:0000305}; Short=OsCDPK19 {ECO:0000305}; Short=OsCPK19 {ECO:0000303|PubMed:15695435}; EC=2.7.11.1 {ECO:0000305}; AltName: Full=Calcium-dependent protein kinase isoform 2 {ECO:0000305}; Short=OsCDPK2 {ECO:0000303|PubMed:16200411}; Short=OsCPK2 {ECO:0000303|PubMed:7766885};	At3g20410	GO:0005737,cytoplasm; GO:0016020,membrane; GO:0005634,nucleus; GO:0005524,ATP binding; GO:0005509,calcium ion binding; GO:0009931,calcium-dependent protein serine/threonine kinase activity; GO:0005516,calmodulin binding; GO:0004683,calmodulin-dependent protein kinase activity; GO:0106310,NA; GO:0106311,NA; GO:0035556,intracellular signal transduction; GO:0018105,peptidyl-serine phosphorylation; G…	PF00069.25:Protein kinase domain	--	--	--
novel.1979	0.27	0.1	0.18	2.75	3.25	4.92	20	7	13	188	240	349	4.02906	2.29682e-17	1.64603e-15	up	Chr20	4591720	4601501	-	--	--	K06990 MEMO1 family protein | (RefSeq) protein MEMO1 (A)	--	EMS52776.1	SHGR6_ARATH RecName: Full=Protein SHOOT GRAVITROPISM 6;	At2g25280	GO:0009705,plant-type vacuole membrane; GO:0009660,amyloplast organization; GO:0009630,gravitropism; GO:0009959,negative gravitropism; GO:0006996,organelle organization; GO:0008150,biological_process; GO:0009657,plastid organization; GO:0009987,cellular process; GO:0016043,cellular component organization; GO:0071840,cellular component organization or biogenesis; GO:0009605,response to external st…	PF01875.17:Memo-like protein	--	--	--
Dioal.03G004000.v2.1	0.15	0.04	0	7.58	3.43	6.67	7	2	0	332	162	303	6.26406	2.3231e-17	1.65848e-15	up	Chr3	311689	316003	-	Dioal.03G004000	--	--	--	XP_010913765.1	--	At3g20260	--	PF07891.12:Protein of unknown function (DUF1666)	--	--	--
novel.587	0	0	0	20.93	30.16	37.66	0	0	0	234	364	437	10.5916	2.34815e-17	1.66996e-15	up	Chr13	720094	720699	.	--	--	--	--	--	--	--	--	--	--	--	--
Dioal.07G061800.v2.1	1.09	0.85	0.27	69.86	12.94	40.46	46	34	11	2712	542	1630	5.54679	2.92435e-17	2.07184e-15	up	Chr7	14501418	14503614	-	Dioal.07G061800	--	K00422 polyphenol oxidase [EC:1.10.3.1] | (RefSeq) polyphenol oxidase, chloroplastic-like (A)	ko00350: Tyrosine metabolism; ko00950: Isoquinoline alkaloid biosynthesis; ko01100: Metabolic pathways; ko01110: Biosynthesis of secondary metabolites	XP_008809953.2	PPO_PRUAR RecName: Full=Polyphenol oxidase latent form, chloroplastic {ECO:0000303|PubMed:28812349}; Short=L-PaPPO {ECO:0000303|PubMed:28812349}; Short=PA-PPO {ECO:0000303|PubMed:10198084}; Contains: RecName: Full=Polyphenol oxidase active form, chloroplastic {ECO:0000303|PubMed:28812349}; Short=A-PaPPO {ECO:0000303|PubMed:28812349}; EC=1.10.3.1 {ECO:0000269|PubMed:10198084, ECO:0000269|PubMed:28…	--	GO:0009543,chloroplast thylakoid lumen; GO:0004097,catechol oxidase activity; GO:0046872,metal ion binding; GO:0046148,pigment biosynthetic process; GO:0003674,molecular_function; GO:0003824,catalytic activity; GO:0016491,oxidoreductase activity; GO:0016682,oxidoreductase activity, acting on diphenols and related substances as donors, oxygen as acceptor; GO:0016679,oxidoreductase activity, acting…	PF00264.20:Common central domain of tyrosinase	--	--	--
Dioal.14G113400.v2.1	5.4	0.97	1.14	240.37	59	207.76	83	14	17	3397	900	3047	5.85985	2.99231e-17	2.11196e-15	up	Chr14	19330475	19331240	+	Dioal.14G113400	--	K25075 pterocarpan synthase [EC:4.2.1.139] | (RefSeq) dirigent protein 2 (A)	ko00943: Isoflavonoid biosynthesis; ko01100: Metabolic pathways; ko01110: Biosynthesis of secondary metabolites	OVA06297.1	DIR4_ARATH RecName: Full=Dirigent protein 4; Short=AtDIR4; Flags: Precursor;	At2g21110	GO:0048046,apoplast; GO:0005575,cellular_component; GO:0005576,extracellular region	PF03018.14:Dirigent-like protein	--	--	--
Dioal.05G178100.v2.1	0	0	0	26.96	3.85	15.07	0	0	0	1188	183	689	11.6342	3.02901e-17	2.12283e-15	up	Chr5	22235823	22238821	+	Dioal.05G178100	--	K03549 KUP system potassium uptake protein | (RefSeq) potassium transporter 5 (A)	--	XP_010929506.1	HAK5_ORYSJ RecName: Full=Potassium transporter 5; AltName: Full=OsHAK5;	At4g13420	GO:0016021,integral component of membrane; GO:0016020,membrane; GO:0015079,potassium ion transmembrane transporter activity; GO:0006813,potassium ion transport; GO:0003674,molecular_function; GO:0046873,metal ion transmembrane transporter activity; GO:0005215,transporter activity; GO:0022857,transmembrane transporter activity; GO:0008324,cation transmembrane transporter activity; GO:0015075,ion t…	PF02705.16:K+ potassium transporter	--	--	--
Dioal.15G055200.v2.1	0	0.05	0.43	15.59	14.82	16.94	0	1	9	306	314	345	6.28493	3.07923e-17	2.14889e-15	up	Chr15	16214045	16224534	-	Dioal.15G055200	--	K20535 mitogen-activated protein kinase 1/2 [EC:2.7.11.24] | (RefSeq) mitogen-activated protein kinase KSS1-like (A)	ko04016: MAPK signaling pathway - plant	OMO97518.1	--	At4g02210	GO:0016021,integral component of membrane; GO:0005575,cellular_component; GO:0016020,membrane; GO:0031224,intrinsic component of membrane; GO:0044425,membrane part	PF12776.7:Myb/SANT-like DNA-binding domain	--	--	--
Dioal.18G033700.v2.1	0.14	0.03	0.14	4.6	3.99	4.32	5	1	5	154	144	150	5.09699	3.27329e-17	2.27579e-15	up	Chr18	13313894	13317410	-	Dioal.18G033700	--	--	--	XP_010904867.1	FBT4_ARATH RecName: Full=Probable folate-biopterin transporter 4;	At5g54860	GO:0016021,integral component of membrane; GO:0005575,cellular_component; GO:0016020,membrane; GO:0031224,intrinsic component of membrane; GO:0044425,membrane part	PF03092.16:BT1 family	--	--	--
Dioal.05G126400.v2.1	0.79	0.18	0.04	16.74	28.27	20.96	23	5	1	451	822	586	5.81427	3.28677e-17	2.27667e-15	up	Chr5	18763110	18766628	+	Dioal.05G126400	--	K07393 glutathionyl-hydroquinone reductase [EC:1.8.5.7] | (RefSeq) glutathionyl-hydroquinone reductase YqjG-like (A)	--	XP_020089119.1	--	At5g45020	GO:0004364,glutathione transferase activity; GO:0006749,glutathione metabolic process; GO:0003674,molecular_function; GO:0003824,catalytic activity; GO:0016740,transferase activity; GO:0016765,transferase activity, transferring alkyl or aryl (other than methyl) groups; GO:0006790,sulfur compound metabolic process; GO:0008152,metabolic process; GO:0006518,peptide metabolic process; GO:0006575,cell…	PF13409.6:Glutathione S-transferase, N-terminal domain	--	--	--
Dioal.07G094100.v2.1	16.01	10.81	11.18	193	502.79	144.13	346	220	235	3835	10784	2972	4.19506	3.35537e-17	2.31558e-15	up	Chr7	21091661	21093669	-	Dioal.07G094100	--	--	--	XP_010921290.1	40G3_ORYSJ RecName: Full=Ricin B-like lectin R40G3 {ECO:0000305}; AltName: Full=Osr40g3 {ECO:0000303|PubMed:9265787};	At2g39050	GO:0030246,carbohydrate binding; GO:0003674,molecular_function; GO:0005488,binding	PF14200.6:Ricin-type beta-trefoil lectin domain-like	--	--	--
Dioal.19G020000.v2.1	0.44	0.35	0.23	29.05	11.75	7.77	12	9	6	724	316	201	5.30921	3.56441e-17	2.45076e-15	up	Chr19	1314697	1317863	-	Dioal.19G020000	--	--	--	XP_008787147.1	GLD27_ARATH RecName: Full=Protein CONSERVED IN THE GREEN LINEAGE AND DIATOMS 27, chloroplastic {ECO:0000303|PubMed:23043051}; Flags: Precursor;	At5g67370	GO:0009507,chloroplast; GO:0016021,integral component of membrane; GO:1990641,response to iron ion starvation; GO:0006950,response to stress; GO:0008150,biological_process; GO:0009605,response to external stimulus; GO:0009991,response to extracellular stimulus; GO:0031667,response to nutrient levels; GO:0042594,response to starvation; GO:0050896,response to stimulus; GO:0005622,intracellular; GO:…	PF06799.11:Conserved in the green lineage and diatoms 27	--	--	--
Dioal.20G044000.v2.1	0.91	0.19	0.05	30.47	24.03	34.34	87	17	5	2688	2288	3144	6.06855	3.64192e-17	2.48571e-15	up	Chr20	13545641	13551361	-	Dioal.20G044000	--	K05665 ATP-binding cassette, subfamily C (CFTR/MRP), member 1 [EC:7.6.2.3] | (RefSeq) ABC transporter C family member 8-like (A)	ko02010: ABC transporters	XP_020249070.1	AB8C_ARATH RecName: Full=ABC transporter C family member 8; Short=ABC transporter ABCC.8; Short=AtABCC8; EC=7.6.2.2; AltName: Full=ATP-energized glutathione S-conjugate pump 6; AltName: Full=Glutathione S-conjugate-transporting ATPase 6; AltName: Full=Multidrug resistance-associated protein 6; Flags: Precursor;	At3g21250	GO:0005829,cytosol; GO:0016021,integral component of membrane; GO:0016020,membrane; GO:0000325,plant-type vacuole; GO:0005774,vacuolar membrane; GO:0008559,xenobiotic transmembrane transporting ATPase activity; GO:0005524,ATP binding; GO:0042626,ATPase activity, coupled to transmembrane movement of substances; GO:0055085,transmembrane transport; GO:0003674,molecular_function; GO:0042623,ATPase ac…	PF00005.27:ABC transporter	--	--	--
Dioal.07G042300.v2.1	0	0	0	13.35	14.2	10.07	0	0	0	318	365	249	10.4566	4.19254e-17	2.84072e-15	up	Chr7	3850903	3852669	+	Dioal.07G042300	--	K20606 mitogen-activated protein kinase kinase kinase ANP1 [EC:2.7.11.25] | (RefSeq) receptor-like serine/threonine-protein kinase SD1-7 isoform X1 (A)	ko04016: MAPK signaling pathway - plant	XP_017696226.1	CRK6_ARATH RecName: Full=Cysteine-rich receptor-like protein kinase 6; Short=Cysteine-rich RLK6; EC=2.7.11.-; AltName: Full=Receptor-like protein kinase 5; Flags: Precursor;	At4g23160_2	GO:0005829,cytosol; GO:0016021,integral component of membrane; GO:0005886,plasma membrane; GO:0005524,ATP binding; GO:0004672,protein kinase activity; GO:0106310,NA; GO:0004674,protein serine/threonine kinase activity; GO:0106311,NA; GO:0042742,defense response to bacterium; GO:0006468,protein phosphorylation; GO:0000302,response to reactive oxygen species; GO:0000166,nucleotide binding; GO:00036…	PF00069.25:Protein kinase domain	--	--	--
Dioal.03G095600.v2.1	0.11	0.22	0.27	2.97	4.37	3.66	10	19	24	250	397	320	3.88329	4.22409e-17	2.85172e-15	up	Chr3	21426892	21432123	-	Dioal.03G095600	--	K20869 putative beta-1,4-xylosyltransferase IRX9 [EC:2.4.2.-] | (RefSeq) disease resistance protein RGA2 isoform X1 (A)	--	XP_009405617.1	R13L1_ARATH RecName: Full=Putative disease resistance RPP13-like protein 1;	At3g14470	GO:0043531,ADP binding; GO:0005524,ATP binding; GO:0006952,defense response; GO:0000166,nucleotide binding; GO:0003674,molecular_function; GO:0005488,binding; GO:0017076,purine nucleotide binding; GO:0030554,adenyl nucleotide binding; GO:0032553,ribonucleotide binding; GO:0032555,purine ribonucleotide binding; GO:0032559,adenyl ribonucleotide binding; GO:0036094,small molecule binding; GO:0043167…	PF00931.22:NB-ARC domain	--	--	--
Dioal.02G071900.v2.1	0.08	0.04	0.02	3.06	3.43	7.37	4	2	1	141	171	353	6.30876	4.32783e-17	2.91121e-15	up	Chr2	20178887	20181386	-	Dioal.02G071900	--	K15398 fatty acid omega-hydroxylase [EC:1.14.-.-] | (RefSeq) cytochrome P450 86A8-like (A)	ko00073: Cutin, suberine and wax biosynthesis; ko01100: Metabolic pathways	XP_008804035.1	C86A2_ARATH RecName: Full=Cytochrome P450 86A2; EC=1.14.14.1; AltName: Full=Protein ABERRANT INDUCTION OF TYPE THREE 1;	At4g00360	GO:0016021,integral component of membrane; GO:0018685,alkane 1-monooxygenase activity; GO:0070330,aromatase activity; GO:0020037,heme binding; GO:0005506,iron ion binding; GO:0006952,defense response; GO:0006631,fatty acid metabolic process; GO:0003674,molecular_function; GO:0003824,catalytic activity; GO:0004497,monooxygenase activity; GO:0016491,oxidoreductase activity; GO:0016705,oxidoreductas…	PF00067.22:Cytochrome P450	--	--	--
Dioal.03G092900.v2.1	3.81	4.1	3.21	26.14	19.42	25.77	144	146	118	909	729	930	2.38996	5.28195e-17	3.52754e-15	up	Chr3	21290665	21292821	-	Dioal.03G092900	--	--	--	XP_008799138.1	AHL22_ARATH RecName: Full=AT-hook motif nuclear-localized protein 22 {ECO:0000312|EMBL:FAA00293.1};	At2g45430	GO:0005634,nucleus; GO:0003700,DNA-binding transcription factor activity; GO:0042826,histone deacetylase binding; GO:0003680,AT DNA binding; GO:0043621,protein self-association; GO:0009908,flower development; GO:0009640,photomorphogenesis; GO:0009647,skotomorphogenesis; GO:0010228,vegetative to reproductive phase transition of meristem; GO:0140110,transcription regulator activity; GO:0003674,mole…	PF03479.15:Plants and Prokaryotes Conserved (PCC) domain	--	--	--
Dioal.02G096600.v2.1	0.12	0.08	0.08	5.85	1.91	4.64	8	5	5	349	123	287	5.16548	6.61911e-17	4.38911e-15	up	Chr2	22391378	22403620	+	Dioal.02G096600	--	K20181 vacuolar protein sorting-associated protein 18 | (GenBank) vacuolar sorting-associated-like protein (A)	--	XP_008791706.1	XA21_ORYSJ RecName: Full=Receptor kinase-like protein Xa21 {ECO:0000303|PubMed:22735448}; EC=2.7.11.1 {ECO:0000250|UniProtKB:Q1MX30, ECO:0000255|PROSITE-ProRule:PRU00159}; Contains: RecName: Full=Receptor kinase-like protein Xa21, processed {ECO:0000303|PubMed:22735448}; Flags: Precursor;	At3g47090	GO:0032541,cortical endoplasmic reticulum; GO:0005789,endoplasmic reticulum membrane; GO:0016021,integral component of membrane; GO:0005634,nucleus; GO:1990578,perinuclear endoplasmic reticulum membrane; GO:0005886,plasma membrane; GO:0005524,ATP binding; GO:0106310,NA; GO:0106311,NA; GO:0006952,defense response; GO:0000166,nucleotide binding; GO:0003674,molecular_function; GO:0005488,binding; GO…	PF00069.25:Protein kinase domain	--	--	--
Dioal.13G063400.v2.1	0	0	0	14.09	11.63	11.53	0	0	0	312	278	265	10.3355	7.01355e-17	4.61779e-15	up	Chr13	19684826	19689939	+	Dioal.13G063400	--	K04424 sterile alpha motif and leucine zipper containing kinase AZK [EC:2.7.11.25] | (RefSeq) probable serine/threonine-protein kinase SIS8 (A)	--	XP_010917753.1	EDR1_ARATH RecName: Full=Serine/threonine-protein kinase EDR1; EC=2.7.11.1; AltName: Full=MAPKK kinase EDR1; AltName: Full=Protein ENHANCED DISEASE RESISTANCE 1; Short=AtEDR1; AltName: Full=Serine/threonine/tyrosine-protein kinase 10;	At1g08720	GO:0005737,cytoplasm; GO:0005829,cytosol; GO:0005769,early endosome; GO:0005783,endoplasmic reticulum; GO:0005768,endosome; GO:0005634,nucleus; GO:0005886,plasma membrane; GO:0005802,trans-Golgi network; GO:0012510,trans-Golgi network transport vesicle membrane; GO:0005524,ATP binding; GO:0016301,kinase activity; GO:0004709,MAP kinase kinase kinase activity; GO:0004672,protein kinase activity; GO…	PF07714.17:Protein tyrosine kinase	--	--	--
Dioal.09G040500.v2.1	0	0	0	34.48	30.25	52.35	0	0	0	264	250	416	10.4454	7.27319e-17	4.77188e-15	up	Chr9	15581650	15582156	-	Dioal.09G040500	--	--	--	--	--	--	--	--	--	--	--
Dioal.17G064800.v2.1	0.29	0.35	0.21	9.44	6.07	6.49	7	8	5	209	145	149	4.39923	7.40162e-17	4.8391e-15	up	Chr17	13825273	13835952	+	Dioal.17G064800	--	K03347 cullin 1 | (RefSeq) predicted protein (A)	ko04120: Ubiquitin mediated proteolysis; ko04141: Protein processing in endoplasmic reticulum	XP_010921779.1	CUL1_ARATH RecName: Full=Cullin-1;	At1g59790	GO:0000794,condensed nuclear chromosome; GO:0031461,cullin-RING ubiquitin ligase complex; GO:0005737,cytoplasm; GO:0005829,cytosol; GO:0005634,nucleus; GO:0009524,phragmoplast; GO:0005819,spindle; GO:0031625,ubiquitin protein ligase binding; GO:0004842,ubiquitin-protein transferase activity; GO:0009734,auxin-activated signaling pathway; GO:0007049,cell cycle; GO:0009793,embryo development ending …	PF00888.22:Cullin family	--	--	--
Dioal.15G031000.v2.1	2.09	1.52	0.74	35.4	17.02	32.4	32	22	11	499	259	474	4.01715	1.21379e-16	7.82578e-15	up	Chr15	2705870	2706633	-	Dioal.15G031000	--	--	--	XP_010941954.1	--	--	--	PF05097.12:Protein of unknown function (DUF688)	--	--	--
Dioal.06G046400.v2.1	0	0	0	46.37	25.66	33.54	0	0	0	385	230	289	10.4244	1.29263e-16	8.30538e-15	up	Chr6	11199860	11200860	-	Dioal.06G046400	--	K00006 glycerol-3-phosphate dehydrogenase (NAD+) [EC:1.1.1.8] | (RefSeq) glycerol-3-phosphate dehydrogenase [NAD(+)] (A)	ko00564: Glycerophospholipid metabolism; ko01110: Biosynthesis of secondary metabolites	XP_008776514.1	GPDA_CUPLA RecName: Full=Glycerol-3-phosphate dehydrogenase [NAD(+)]; EC=1.1.1.8;	At5g40610	GO:0009331,glycerol-3-phosphate dehydrogenase complex; GO:0004367,glycerol-3-phosphate dehydrogenase [NAD+] activity; GO:0051287,NAD binding; GO:0042803,protein homodimerization activity; GO:0005975,carbohydrate metabolic process; GO:0046168,glycerol-3-phosphate catabolic process; GO:0003674,molecular_function; GO:0003824,catalytic activity; GO:0016491,oxidoreductase activity; GO:0016614,oxidored…	PF07479.14:NAD-dependent glycerol-3-phosphate dehydrogenase C-terminus	--	--	--
Dioal.18G082300.v2.1	2.12	1.72	0.89	12.75	15.78	15.02	152	116	62	841	1123	1028	2.93209	1.38464e-16	8.8356e-15	up	Chr18	25188044	25194628	-	Dioal.18G082300	--	K00558 DNA (cytosine-5)-methyltransferase 1 [EC:2.1.1.37] | (RefSeq) DNA (cytosine-5)-methyltransferase CMT3 (A)	ko00270: Cysteine and methionine metabolism; ko01100: Metabolic pathways	XP_010936992.1	CMT3_ORYSJ RecName: Full=DNA (cytosine-5)-methyltransferase CMT3 {ECO:0000305}; EC=2.1.1.37 {ECO:0000305}; AltName: Full=Chromomethylase 3 {ECO:0000305}; AltName: Full=OsCMT3a {ECO:0000303|PubMed:26243209};	At1g69770	GO:0005634,nucleus; GO:0003682,chromatin binding; GO:0003886,DNA (cytosine-5-)-methyltransferase activity; GO:0003677,DNA binding; GO:0032776,DNA methylation on cytosine; GO:0010216,maintenance of DNA methylation; GO:0003674,molecular_function; GO:0005488,binding; GO:0003824,catalytic activity; GO:0008168,methyltransferase activity; GO:0008757,S-adenosylmethionine-dependent methyltransferase acti…	PF00145.17:C-5 cytosine-specific DNA methylase	--	--	--
Dioal.03G091000.v2.1	0.19	0.24	0.23	4.4	6.26	4.68	6	7	7	125	192	138	4.23022	1.44076e-16	9.13119e-15	up	Chr3	21156847	21162168	+	Dioal.03G091000	--	--	--	BAK03099.1	--	--	GO:0043531,ADP binding; GO:0000166,nucleotide binding; GO:0003674,molecular_function; GO:0005488,binding; GO:0017076,purine nucleotide binding; GO:0030554,adenyl nucleotide binding; GO:0032553,ribonucleotide binding; GO:0032555,purine ribonucleotide binding; GO:0032559,adenyl ribonucleotide binding; GO:0036094,small molecule binding; GO:0043167,ion binding; GO:0043168,anion binding; GO:0097159,or…	--	--	--	--
Dioal.10G035600.v2.1	7.33	6.91	4.5	36.91	37.82	39.43	161	143	96	745	824	826	2.32346	1.60966e-16	1.0167e-14	up	Chr10	31960808	31964426	-	Dioal.10G035600	--	K03109 signal recognition particle subunit SRP9 | (RefSeq) signal recognition particle 9 kDa protein (A)	ko03060: Protein export	XP_008809413.1	SRP09_ARATH RecName: Full=Signal recognition particle 9 kDa protein; Short=SRP9;	At3g49100	GO:0005829,cytosol; GO:0005786,signal recognition particle, endoplasmic reticulum targeting; GO:0008312,7S RNA binding; GO:0045900,negative regulation of translational elongation; GO:0006614,SRP-dependent cotranslational protein targeting to membrane; GO:0003674,molecular_function; GO:0003676,nucleic acid binding; GO:0003723,RNA binding; GO:0005488,binding; GO:0097159,organic cyclic compound bind…	PF05486.12:Signal recognition particle 9 kDa protein (SRP9)	--	--	--
Dioal.05G000500.v2.1	1.15	1.49	2.23	14.44	18.96	21.36	68	83	128	783	1110	1202	3.16836	1.62041e-16	1.02004e-14	up	Chr5	58640	61578	+	Dioal.05G000500	--	--	--	XP_010278270.1	--	At3g10040	--	PF13837.6:Myb/SANT-like DNA-binding domain	Trihelix	TF	Trihelix
Dioal.04G144900.v2.1	8.77	6.2	3.91	181.13	55.49	122.79	390	260	169	7409	2450	5212	3.98958	1.92099e-16	1.18522e-14	up	Chr4	21717402	21719618	-	Dioal.04G144900	--	K22911 thiamine phosphate phosphatase / amino-HMP aminohydrolase [EC:3.1.3.100 3.5.99.-] | (RefSeq) bifunctional TH2 protein, mitochondrial-like (A)	ko00730: Thiamine metabolism; ko01100: Metabolic pathways; ko01240: Biosynthesis of cofactors	XP_010277356.1	--	At1g12380	--	--	--	--	--
Dioal.13G053500.v2.1	2.99	2.53	1.96	12.24	15.69	16.94	177	141	113	667	923	958	2.30069	1.98566e-16	1.22108e-14	up	Chr13	11795203	11804411	+	Dioal.13G053500	--	K15283 solute carrier family 35, member E1 | (RefSeq) phosphoenolpyruvate/phosphate translocator 1, chloroplastic-like (A)	--	XP_008808556.2	PPT1_ORYSJ RecName: Full=Phosphoenolpyruvate/phosphate translocator 1, chloroplastic; Short=OsPPT1; Flags: Precursor;	At3g56580	GO:0031969,chloroplast membrane; GO:0005794,Golgi apparatus; GO:0016021,integral component of membrane; GO:0015297,antiporter activity; GO:0015121,phosphoenolpyruvate:phosphate antiporter activity; GO:0009670,triose-phosphate:phosphate antiporter activity; GO:0008643,carbohydrate transport; GO:0015714,phosphoenolpyruvate transport; GO:0035436,triose phosphate transmembrane transport; GO:0003674,m…	--	--	--	--
Dioal.09G001400.v2.1	4.49	2.78	0.14	489.01	144.95	419.63	170	99	5	17025	5447	15161	6.92131	2.03087e-16	1.24478e-14	up	Chr9	106276	108293	+	Dioal.09G001400	--	K00487 trans-cinnamate 4-monooxygenase [EC:1.14.14.91] | (RefSeq) cytochrome P450 CYP73A100 (A)	ko00130: Ubiquinone and other terpenoid-quinone biosynthesis; ko00940: Phenylpropanoid biosynthesis; ko00941: Flavonoid biosynthesis; ko00945: Stilbenoid, diarylheptanoid and gingerol biosynthesis; ko01100: Metabolic pathways; ko01110: Biosynthesis of secondary metabolites	XP_010928775.1	C7A10_PANGI RecName: Full=Cytochrome P450 CYP73A100; EC=1.14.-.-;	At2g30490	GO:0016021,integral component of membrane; GO:0020037,heme binding; GO:0005506,iron ion binding; GO:0004497,monooxygenase activity; GO:0016705,oxidoreductase activity, acting on paired donors, with incorporation or reduction of molecular oxygen; GO:0003674,molecular_function; GO:0005488,binding; GO:0046906,tetrapyrrole binding; GO:0048037,cofactor binding; GO:0097159,organic cyclic compound bindi…	PF00067.22:Cytochrome P450	--	--	--
novel.55	0.05	0.03	0	7.52	6.76	5.18	2	1	0	267	259	191	7.65469	2.07638e-16	1.26435e-14	up	Chr1	13549901	13558801	+	--	--	K13217 pre-mRNA-processing factor 39 | (RefSeq) uncharacterized protein LOC114183870 isoform X1 (A)	--	KYP58728.1	POLR1_ARATH RecName: Full=Retrovirus-related Pol polyprotein from transposon RE1; AltName: Full=Retro element 1 {ECO:0000303|PubMed:10689195}; Short=AtRE1 {ECO:0000303|PubMed:10689195}; Includes: RecName: Full=Protease RE1; EC=3.4.23.-; Includes: RecName: Full=Reverse transcriptase RE1; EC=2.7.7.49; Includes: RecName: Full=Endonuclease RE1;	At1g70010	GO:0004190,aspartic-type endopeptidase activity; GO:0004519,endonuclease activity; GO:0046872,metal ion binding; GO:0003676,nucleic acid binding; GO:0003964,RNA-directed DNA polymerase activity; GO:0015074,DNA integration; GO:0006310,DNA recombination; GO:0003674,molecular_function; GO:0003824,catalytic activity; GO:0004175,endopeptidase activity; GO:0008233,peptidase activity; GO:0070011,peptida…	PF07727.14:Reverse transcriptase (RNA-dependent DNA polymerase)	--	--	--
Dioal.14G076400.v2.1	5.56	5.87	5.36	29.39	26.46	27.37	195	194	183	948	921	916	2.01516	2.68139e-16	1.6169e-14	up	Chr14	15746853	15754310	-	Dioal.14G076400	--	K15356 GDP-mannose transporter | (RefSeq) GDP-mannose transporter GONST1 isoform X1 (A)	--	XP_020262090.1	GONS1_ARATH RecName: Full=GDP-mannose transporter GONST1 {ECO:0000303|PubMed:11595802}; AltName: Full=Protein GOLGI NUCLEOTIDE SUGAR TRANSPORTER 1 {ECO:0000303|PubMed:11595802};	At2g13650	GO:0005794,Golgi apparatus; GO:0000139,Golgi membrane; GO:0016021,integral component of membrane; GO:0015297,antiporter activity; GO:0005457,GDP-fucose transmembrane transporter activity; GO:0005458,GDP-mannose transmembrane transporter activity; GO:0005338,nucleotide-sugar transmembrane transporter activity; GO:0008643,carbohydrate transport; GO:0006952,defense response; GO:0015783,GDP-fucose tr…	PF03151.16:Triose-phosphate Transporter family	--	--	--
Dioal.14G004000.v2.1	68.46	67.11	71.21	329.58	339.14	286.63	1959	1809	1982	8671	9631	7826	1.9139	3.19521e-16	1.91435e-14	up	Chr14	355430	359854	+	Dioal.14G004000	--	K00856 adenosine kinase [EC:2.7.1.20] | (RefSeq) adenosine kinase 2 (A)	ko00230: Purine metabolism; ko01100: Metabolic pathways	EOY18684.1	ADK2_ARATH RecName: Full=Adenosine kinase 2; Short=AK 2; EC=2.7.1.20; AltName: Full=Adenosine 5'-phosphotransferase 2;	At5g03300	GO:0005737,cytoplasm; GO:0005829,cytosol; GO:0005634,nucleus; GO:0005886,plasma membrane; GO:0004001,adenosine kinase activity; GO:0005524,ATP binding; GO:0005507,copper ion binding; GO:0019900,kinase binding; GO:0006169,adenosine salvage; GO:0044209,AMP salvage; GO:0016032,viral process; GO:0003674,molecular_function; GO:0003824,catalytic activity; GO:0016301,kinase activity; GO:0016740,transfer…	PF00294.24:pfkB family carbohydrate kinase	--	--	--
Dioal.16G079300.v2.1	3.3	2.14	2.15	22.16	18.09	16.4	90	55	57	556	490	427	2.62774	3.62731e-16	2.15247e-14	up	Chr16	22143863	22154351	+	Dioal.16G079300	--	K09391 transcription factor E2F7/8 | (RefSeq) E2F transcription factor-like E2FE isoform X1 (A)	--	XP_019703650.1	E2FF_ARATH RecName: Full=E2F transcription factor-like E2FF; AltName: Full=DP-E2F-like protein 3; AltName: Full=E2F-like repressor E2L2;	At3g01330	GO:0005737,cytoplasm; GO:0005634,nucleus; GO:0090575,RNA polymerase II transcription factor complex; GO:0003677,DNA binding; GO:0003700,DNA-binding transcription factor activity; GO:0000981,DNA-binding transcription factor activity, RNA polymerase II-specific; GO:0000978,RNA polymerase II proximal promoter sequence-specific DNA binding; GO:0007049,cell cycle; GO:0006357,regulation of transcriptio…	PF02319.20:E2F/DP family winged-helix DNA-binding domain	E2F-DP	TF	E2F-DP
Dioal.03G027400.v2.1	16.64	14.12	14.39	67.6	59.27	70.39	339	271	285	1266	1198	1368	1.83788	3.93336e-16	2.32667e-14	up	Chr3	2065903	2070340	+	Dioal.03G027400	--	K16569 gamma-tubulin complex component 2 | (RefSeq) LOW QUALITY PROTEIN: gamma-tubulin complex component 2 (A)	--	XP_008790005.1	--	At4g30990	--	PF06364.12:Protein of unknown function (DUF1068)	--	--	--
Dioal.08G107800.v2.1	6.36	3.57	3.31	75.92	31.31	74.61	304	161	154	3338	1486	3404	3.51286	4.06823e-16	2.39884e-14	up	Chr8	18821621	18825928	-	Dioal.08G107800	--	K17086 transmembrane 9 superfamily member 2/4 | (RefSeq) transmembrane 9 superfamily member 9 (A)	--	XP_020102353.1	TMN8_ARATH RecName: Full=Transmembrane 9 superfamily member 8 {ECO:0000305}; AltName: Full=Endomembrane protein 1 {ECO:0000303|PubMed:22570441}; AltName: Full=Transmembrane nine protein 8 {ECO:0000303|PubMed:20681974}; Short=AtTMN8 {ECO:0000303|PubMed:20681974}; Flags: Precursor;	At5g10840	GO:0005768,endosome; GO:0010008,endosome membrane; GO:0005794,Golgi apparatus; GO:0005797,Golgi medial cisterna; GO:0000139,Golgi membrane; GO:0016021,integral component of membrane; GO:0016020,membrane; GO:0009505,plant-type cell wall; GO:0005802,trans-Golgi network; GO:0005774,vacuolar membrane; GO:0072657,protein localization to membrane; GO:0008104,protein localization; GO:0008150,biological_…	PF02990.16:Endomembrane protein 70	--	--	--
Dioal.15G033400.v2.1	0.69	0.37	0.1	13.76	13.02	7.8	28	14	4	510	521	300	4.64881	4.16576e-16	2.44673e-14	up	Chr15	3021906	3027302	+	Dioal.15G033400	--	K00873 pyruvate kinase [EC:2.7.1.40] | (RefSeq) pyruvate kinase isozyme A, chloroplastic-like (A)	ko00010: Glycolysis / Gluconeogenesis; ko00230: Purine metabolism; ko00620: Pyruvate metabolism; ko01100: Metabolic pathways; ko01110: Biosynthesis of secondary metabolites; ko01200: Carbon metabolism; ko01230: Biosynthesis of amino acids; ko01240: Biosynthesis of cofactors	OVA07348.1	PKP1_ARATH RecName: Full=Plastidial pyruvate kinase 1, chloroplastic; Short=PK1; Short=PKp1; EC=2.7.1.40; AltName: Full=Pyruvate kinase II; AltName: Full=Pyruvate kinase isozyme A; Short=PKP-ALPHA; Flags: Precursor;	At3g22960	GO:0009507,chloroplast; GO:0009570,chloroplast stroma; GO:0005737,cytoplasm; GO:0005524,ATP binding; GO:0016301,kinase activity; GO:0000287,magnesium ion binding; GO:0030955,potassium ion binding; GO:0004743,pyruvate kinase activity; GO:0006096,glycolytic process; GO:0006629,lipid metabolic process; GO:0046686,response to cadmium ion; GO:0010431,seed maturation; GO:0000166,nucleotide binding; GO:…	PF00224.21:Pyruvate kinase, barrel domain	--	--	--
Dioal.14G015100.v2.1	0.76	0.33	0.2	8.58	5.8	8.64	46	19	12	477	348	499	3.89517	4.17571e-16	2.44673e-14	up	Chr14	1139233	1142247	-	Dioal.14G015100	--	K13466 EIX receptor 1/2 | (RefSeq) receptor-like protein EIX2 (A)	ko04626: Plant-pathogen interaction	XP_008775355.1	EIX2_SOLLC RecName: Full=Receptor-like protein EIX2 {ECO:0000305}; AltName: Full=EIX receptor 2 {ECO:0000312|EMBL:AAR28378.1}; Flags: Precursor;	At2g34930	GO:0016021,integral component of membrane; GO:0005886,plasma membrane; GO:0050832,defense response to fungus; GO:0006952,defense response; GO:0006950,response to stress; GO:0008150,biological_process; GO:0009605,response to external stimulus; GO:0009607,response to biotic stimulus; GO:0051707,response to other organism; GO:0009620,response to fungus; GO:0043207,response to external biotic stimulu…	PF13855.6:Leucine rich repeat	--	--	--
Dioal.19G001500.v2.1	1.45	1.23	0.66	16.59	9.34	12.05	104	83	46	1094	665	825	3.23918	4.50224e-16	2.62157e-14	up	Chr19	98575	102149	+	Dioal.19G001500	--	K15078 structure-specific endonuclease subunit SLX1 [EC:3.6.1.-] | (RefSeq) putative disease resistance protein RGA3 (A)	--	XP_017698069.1	R13L1_ARATH RecName: Full=Putative disease resistance RPP13-like protein 1;	At3g14470	GO:0043531,ADP binding; GO:0005524,ATP binding; GO:0006952,defense response; GO:0000166,nucleotide binding; GO:0003674,molecular_function; GO:0005488,binding; GO:0017076,purine nucleotide binding; GO:0030554,adenyl nucleotide binding; GO:0032553,ribonucleotide binding; GO:0032555,purine ribonucleotide binding; GO:0032559,adenyl ribonucleotide binding; GO:0036094,small molecule binding; GO:0043167…	PF00931.22:NB-ARC domain	--	--	--
novel.49	0	0	0	1.61	2.42	2.47	0	0	0	180	291	286	10.1421	4.74733e-16	2.75567e-14	up	Chr1	11909283	11915323	+	--	--	K22804 structural maintenance of chromosomes protein 6 | (RefSeq) structural maintenance of chromosomes protein 6B-like (A)	--	XP_020096969.1	RNHX1_ARATH RecName: Full=Putative ribonuclease H protein At1g65750; EC=3.1.26.4;	At2g17910	GO:0046872,metal ion binding; GO:0003676,nucleic acid binding; GO:0004523,RNA-DNA hybrid ribonuclease activity; GO:0003674,molecular_function; GO:0005488,binding; GO:0043167,ion binding; GO:0043169,cation binding; GO:0097159,organic cyclic compound binding; GO:1901363,heterocyclic compound binding; GO:0003824,catalytic activity; GO:0004518,nuclease activity; GO:0004519,endonuclease activity; GO:0…	PF00078.27:Reverse transcriptase (RNA-dependent DNA polymerase)	--	--	--
Dioal.04G018000.v2.1	0.47	0.66	0.43	11.09	4.73	9.16	28	37	25	608	280	521	3.70629	4.88664e-16	2.81381e-14	up	Chr4	1475625	1480140	+	Dioal.04G018000	--	K02184 formin 2 | (RefSeq) uncharacterized protein LOC112294431 (A)	--	XP_019707906.1	FH1_ORYSJ RecName: Full=Formin-like protein 1; AltName: Full=OsFH1; Flags: Precursor;	At3g25500	GO:0016021,integral component of membrane; GO:0005575,cellular_component; GO:0016020,membrane; GO:0031224,intrinsic component of membrane; GO:0044425,membrane part	PF02181.23:Formin Homology 2 Domain	--	--	--
Dioal.03G097400.v2.1	0.76	0.56	0	123.91	15.67	73.22	10	7	0	1502	205	921	7.08529	5.24942e-16	3.00961e-14	up	Chr3	21561958	21562614	+	Dioal.03G097400	--	--	--	XP_020234544.1	--	--	--	PF00560.33:Leucine Rich Repeat	--	--	--
Dioal.04G171000.v2.1	4.52	3.32	3.13	50.31	26.19	29.44	162	112	109	1657	931	1006	2.99954	5.37862e-16	3.07423e-14	up	Chr4	23445733	23447854	+	Dioal.04G171000	--	K20628 expansin | (RefSeq) expansin-B3 (A)	--	XP_010933564.1	EXLB1_ARATH RecName: Full=Expansin-like B1; Short=At-EXPR1; Short=AtEXLB1; Short=AtEXPR1; AltName: Full=Ath-ExpBeta-3.1; Flags: Precursor;	At4g17030	GO:0005576,extracellular region; GO:0019953,sexual reproduction; GO:0000003,reproduction; GO:0008150,biological_process; GO:0022414,reproductive process; GO:0044703,multi-organism reproductive process; GO:0051704,multi-organism process; GO:0005575,cellular_component	PF01357.21:Pollen allergen	--	--	--
Dioal.07G033500.v2.1	14.12	4.96	5.31	96.62	95.99	97.92	369	122	135	2321	2489	2441	3.32911	5.59437e-16	3.18776e-14	up	Chr7	2784703	2786004	-	Dioal.07G033500	--	--	--	XP_010910757.1	U496A_ARATH RecName: Full=UPF0496 protein At4g34320;	At4g34320	GO:0016021,integral component of membrane; GO:0005575,cellular_component; GO:0016020,membrane; GO:0031224,intrinsic component of membrane; GO:0044425,membrane part	PF05055.12:Protein of unknown function (DUF677)	--	--	--
Dioal.14G125700.v2.1	0.43	0.03	0.03	17.86	9.41	24.23	30	2	2	1147	652	1615	6.50849	5.99787e-16	3.39691e-14	up	Chr14	20287419	20294837	-	Dioal.14G125700	--	K11593 eukaryotic translation initiation factor 2C | (RefSeq) protein argonaute 1B isoform X1 (A)	--	XP_004976513.1	AGO1B_ORYSJ RecName: Full=Protein argonaute 1B; Short=OsAGO1b;	At1g48410	GO:0003676,nucleic acid binding; GO:0031047,gene silencing by RNA; GO:0003674,molecular_function; GO:0005488,binding; GO:0097159,organic cyclic compound binding; GO:1901363,heterocyclic compound binding; GO:0008152,metabolic process; GO:0008150,biological_process; GO:0009892,negative regulation of metabolic process; GO:0009987,cellular process; GO:0010467,gene expression; GO:0010468,regulation of…	PF02171.17:Piwi domain	--	--	--
Dioal.16G021000.v2.1	0.97	1.14	1.12	8.48	11.72	7.31	67	74	75	537	801	480	2.79195	6.03675e-16	3.40857e-14	up	Chr16	1458957	1466294	-	Dioal.16G021000	--	K02214 cell division control protein 7 [EC:2.7.11.1] | (RefSeq) probable serine/threonine-protein kinase cdc7 (A)	--	XP_008794934.1	CDKF4_ORYSJ RecName: Full=Cyclin-dependent kinase F-4; Short=CDKF;4; EC=2.7.11.22; EC=2.7.11.23; AltName: Full=Serine/threonine-protein kinase MHK-like protein 2;	At4g16970	GO:0005737,cytoplasm; GO:0005634,nucleus; GO:0005524,ATP binding; GO:0004693,cyclin-dependent protein serine/threonine kinase activity; GO:0106310,NA; GO:0004674,protein serine/threonine kinase activity; GO:0106311,NA; GO:0008353,RNA polymerase II CTD heptapeptide repeat kinase activity; GO:0035556,intracellular signal transduction; GO:0000166,nucleotide binding; GO:0003674,molecular_function; GO…	PF00069.25:Protein kinase domain	--	--	--
Dioal.02G073500.v2.1	0.75	0.67	0.32	10.54	9.09	23.98	19	16	8	247	230	583	4.36036	6.24647e-16	3.51633e-14	up	Chr2	20386597	20389133	-	Dioal.02G073500	--	K13066 caffeic acid 3-O-methyltransferase / acetylserotonin O-methyltransferase [EC:2.1.1.68 2.1.1.4] | (RefSeq) caffeic acid 3-O-methyltransferase-like (A)	ko00380: Tryptophan metabolism; ko00940: Phenylpropanoid biosynthesis; ko01100: Metabolic pathways; ko01110: Biosynthesis of secondary metabolites	XP_008803441.1	COMT1_PRUDU RecName: Full=Caffeic acid 3-O-methyltransferase; Short=CAOMT; Short=COMT; EC=2.1.1.68; AltName: Full=S-adenosysl-L-methionine:caffeic acid 3-O-methyltransferase;	At5g54160	GO:0047763,caffeate O-methyltransferase activity; GO:0046983,protein dimerization activity; GO:0009809,lignin biosynthetic process; GO:0032259,methylation; GO:0003674,molecular_function; GO:0003824,catalytic activity; GO:0008168,methyltransferase activity; GO:0008171,O-methyltransferase activity; GO:0016740,transferase activity; GO:0016741,transferase activity, transferring one-carbon groups; GO:…	PF00891.18:O-methyltransferase domain	--	--	--
Dioal.09G051900.v2.1	1.14	0.99	0.84	16.36	17.41	8.65	28	23	20	370	425	203	3.56131	6.30974e-16	3.53502e-14	up	Chr9	17734350	17735787	-	Dioal.09G051900	--	K00521 ferric-chelate reductase [EC:1.16.1.7] | (RefSeq) ferric reduction oxidase 7, chloroplastic-like (A)	--	ABU40776.1	NAC87_ARATH RecName: Full=NAC domain-containing protein 87 {ECO:0000303|PubMed:15029955}; Short=ANAC087 {ECO:0000303|PubMed:15029955};	At5g18270	GO:0005737,cytoplasm; GO:0005634,nucleus; GO:0003700,DNA-binding transcription factor activity; GO:0000976,transcription regulatory region sequence-specific DNA binding; GO:0140110,transcription regulator activity; GO:0003674,molecular_function; GO:0001067,regulatory region nucleic acid binding; GO:0003676,nucleic acid binding; GO:0003677,DNA binding; GO:0003690,double-stranded DNA binding; GO:00…	PF02365.15:No apical meristem (NAM) protein	NAC	TF	NAC
Dioal.03G028800.v2.1	0.23	0.4	0.08	5.34	9.71	5.83	12	20	4	259	508	293	4.59526	6.31761e-16	3.53502e-14	up	Chr3	2218365	2223267	+	Dioal.03G028800	--	K02209 DNA replication licensing factor MCM5 [EC:3.6.4.12] | (RefSeq) DNA replication licensing factor MCM5 (A)	ko03030: DNA replication	AIU48303.1	MCM5_ORYSJ RecName: Full=DNA replication licensing factor MCM5; EC=3.6.4.12; AltName: Full=Minichromosome maintenance protein 5; Short=OsMCM5;	At2g07690	GO:0005737,cytoplasm; GO:0042555,MCM complex; GO:0005634,nucleus; GO:0000347,THO complex; GO:0005524,ATP binding; GO:0003678,DNA helicase activity; GO:0003688,DNA replication origin binding; GO:0016787,hydrolase activity; GO:0003697,single-stranded DNA binding; GO:0006270,DNA replication initiation; GO:0000727,double-strand break repair via break-induced replication; GO:0006267,pre-replicative co…	PF00493.23:MCM P-loop domain	--	--	--
Dioal.05G113700.v2.1	0	0.04	0.13	3.47	3.85	3.85	0	2	6	152	182	175	5.69408	6.97025e-16	3.88852e-14	up	Chr5	17675366	17679700	-	Dioal.05G113700	--	K01179 endoglucanase [EC:3.2.1.4] | (RefSeq) endoglucanase 6 (A)	ko00500: Starch and sucrose metabolism; ko01100: Metabolic pathways	XP_010913688.1	GUN6_ARATH RecName: Full=Endoglucanase 6; EC=3.2.1.4; AltName: Full=Endo-1,4-beta glucanase 6; Flags: Precursor;	At1g64390	GO:0005576,extracellular region; GO:0030246,carbohydrate binding; GO:0008810,cellulase activity; GO:0071555,cell wall organization; GO:0030245,cellulose catabolic process; GO:0003674,molecular_function; GO:0005488,binding; GO:0003824,catalytic activity; GO:0004553,hydrolase activity, hydrolyzing O-glycosyl compounds; GO:0016787,hydrolase activity; GO:0016798,hydrolase activity, acting on glycosyl…	PF00759.19:Glycosyl hydrolase family 9	--	--	--
Dioal.07G136200.v2.1	1.2	1.34	1.63	13.37	9.68	15.67	44	46	58	449	351	546	2.90759	7.50705e-16	4.15179e-14	up	Chr7	23954418	23956237	+	Dioal.07G136200	--	K15401 long-chain fatty acid omega-monooxygenase [EC:1.14.14.80] | (RefSeq) cytochrome P450 86A1-like (A)	ko00071: Fatty acid degradation; ko00073: Cutin, suberine and wax biosynthesis	XP_010923101.1	C86A1_ARATH RecName: Full=Cytochrome P450 86A1; EC=1.14.14.80 {ECO:0000269|PubMed:9500987}; AltName: Full=CYPLXXXVI; AltName: Full=P450-dependent fatty acid omega-hydroxylase; AltName: Full=Protein HYDROXYLASE OF ROOT SUBERIZED TISSUE;	At5g58860	GO:0016021,integral component of membrane; GO:0005773,vacuole; GO:0018685,alkane 1-monooxygenase activity; GO:0020037,heme binding; GO:0005506,iron ion binding; GO:0102033,fatty acid omega-hydroxylase activity; GO:0006631,fatty acid metabolic process; GO:0010345,suberin biosynthetic process; GO:0003674,molecular_function; GO:0003824,catalytic activity; GO:0004497,monooxygenase activity; GO:001649…	PF00067.22:Cytochrome P450	--	--	--
Dioal.02G064400.v2.1	0.95	1.7	1.92	55.69	15.36	51.34	53	89	104	2848	848	2725	4.42044	7.50901e-16	4.15179e-14	up	Chr2	19318590	19321920	-	Dioal.02G064400	--	K13466 EIX receptor 1/2 | (RefSeq) LOW QUALITY PROTEIN: probable LRR receptor-like serine/threonine-protein kinase At4g36180 (A)	ko04626: Plant-pathogen interaction	XP_010911650.2	EIX2_SOLLC RecName: Full=Receptor-like protein EIX2 {ECO:0000305}; AltName: Full=EIX receptor 2 {ECO:0000312|EMBL:AAR28378.1}; Flags: Precursor;	At2g34930	GO:0016021,integral component of membrane; GO:0005886,plasma membrane; GO:0050832,defense response to fungus; GO:0006952,defense response; GO:0006950,response to stress; GO:0008150,biological_process; GO:0009605,response to external stimulus; GO:0009607,response to biotic stimulus; GO:0051707,response to other organism; GO:0009620,response to fungus; GO:0043207,response to external biotic stimulu…	PF13855.6:Leucine rich repeat	--	--	--
Dioal.19G059200.v2.1	0	0	0	8.13	19.01	11.99	0	0	0	170	429	260	10.3187	7.86574e-16	4.33616e-14	up	Chr19	5426167	5435942	+	Dioal.19G059200	--	--	--	PIN13378.1	--	--	--	--	--	--	--
Dioal.20G036300.v2.1	6.77	1.51	1.09	136.54	77.78	112.08	205	43	32	3799	2336	3236	4.91096	8.18187e-16	4.48391e-14	up	Chr20	12700930	12704759	-	Dioal.20G036300	--	K13082 bifunctional dihydroflavonol 4-reductase/flavanone 4-reductase [EC:1.1.1.219 1.1.1.234] | (RefSeq) dihydroflavonol 4-reductase (A)	ko00941: Flavonoid biosynthesis; ko01100: Metabolic pathways; ko01110: Biosynthesis of secondary metabolites	BAN62761.1	DFRA_HORVU RecName: Full=Dihydroflavonol 4-reductase; Short=DFR; EC=1.1.1.219 {ECO:0000250|UniProtKB:Q9XES5}; AltName: Full=Dihydrokaempferol 4-reductase; AltName: Full=Flavanone 4-reductase; Short=FNR; EC=1.1.1.234 {ECO:0000250|UniProtKB:Q9XES5};	At5g42800	GO:0045552,dihydrokaempferol 4-reductase activity; GO:0047890,flavanone 4-reductase activity; GO:0009718,anthocyanin-containing compound biosynthetic process; GO:0003674,molecular_function; GO:0003824,catalytic activity; GO:0016491,oxidoreductase activity; GO:0016614,oxidoreductase activity, acting on CH-OH group of donors; GO:0016616,oxidoreductase activity, acting on the CH-OH group of donors, …	PF01370.21:NAD dependent epimerase/dehydratase family	--	--	--
Dioal.02G061800.v2.1	0	0	0	5.9	9.46	4.06	0	0	0	251	434	179	10.3403	8.24921e-16	4.50755e-14	up	Chr2	18948900	18951203	+	Dioal.02G061800	--	K13466 EIX receptor 1/2 | (RefSeq) receptor-like protein 12 (A)	ko04626: Plant-pathogen interaction	XP_019702960.1	EIX1_SOLLC RecName: Full=Receptor-like protein EIX1 {ECO:0000305}; AltName: Full=EIX receptor 1 {ECO:0000312|EMBL:AAR28377.1}; Flags: Precursor;	At2g34930	GO:0016021,integral component of membrane; GO:0005886,plasma membrane; GO:0050832,defense response to fungus; GO:0006952,defense response; GO:0006950,response to stress; GO:0008150,biological_process; GO:0009605,response to external stimulus; GO:0009607,response to biotic stimulus; GO:0051707,response to other organism; GO:0009620,response to fungus; GO:0043207,response to external biotic stimulu…	PF13855.6:Leucine rich repeat	--	--	--
Dioal.18G054400.v2.1	2.81	1.21	0.9	40.55	27.32	20.11	74	30	23	983	715	506	3.92248	9.17405e-16	4.99825e-14	up	Chr18	22685441	22686754	+	Dioal.18G054400	--	K10260 F-box and WD-40 domain protein 7 | (RefSeq) WD40/YVTN repeat-like-containing domain (A)	ko04120: Ubiquitin mediated proteolysis	XP_008798516.1	PUB21_ARATH RecName: Full=U-box domain-containing protein 21; EC=2.3.2.27; AltName: Full=Plant U-box protein 21; AltName: Full=RING-type E3 ubiquitin transferase PUB21 {ECO:0000305};	At5g37490	GO:0004842,ubiquitin-protein transferase activity; GO:0010200,response to chitin; GO:0003674,molecular_function; GO:0003824,catalytic activity; GO:0016740,transferase activity; GO:0019787,ubiquitin-like protein transferase activity; GO:0140096,catalytic activity, acting on a protein; GO:0008150,biological_process; GO:0042493,response to drug; GO:0010033,response to organic substance; GO:0010243,r…	PF04564.15:U-box domain	--	--	--
Dioal.06G067300.v2.1	0.43	0.2	0.13	6.68	6.16	3.45	27	12	8	388	386	208	4.17235	9.64655e-16	5.24035e-14	up	Chr6	15938289	15947367	+	Dioal.06G067300	--	K10875 DNA repair and recombination protein RAD54 and RAD54-like protein [EC:3.6.4.-] | (RefSeq) protein CHROMATIN REMODELING 25 (A)	ko03440: Homologous recombination	XP_010269327.1	RAD54_ORYSJ RecName: Full=DNA repair and recombination protein RAD54; Short=OsRad54; EC=3.6.4.-;	At3g19210	GO:0005634,nucleus; GO:0005524,ATP binding; GO:0003677,DNA binding; GO:0015616,DNA translocase activity; GO:0004386,helicase activity; GO:0070615,nucleosome-dependent ATPase activity; GO:0051301,cell division; GO:0045003,double-strand break repair via synthesis-dependent strand annealing; GO:0007131,reciprocal meiotic recombination; GO:0000166,nucleotide binding; GO:0003674,molecular_function; GO…	PF00176.23:SNF2 family N-terminal domain	SNF2	TR	SNF2
Dioal.04G043400.v2.1	0.21	0.35	0.39	4.62	3.76	5.97	11	17	20	222	195	298	3.6071	1.04215e-15	5.59608e-14	up	Chr4	3755799	3758404	+	Dioal.04G043400	--	K15333 tRNA guanosine-2'-O-methyltransferase [EC:2.1.1.34] | (RefSeq) uncharacterized protein LOC104224633 (A)	--	XP_021285053.1	SBT3_SOLLC RecName: Full=Subtilisin-like protease SBT3 {ECO:0000303|PubMed:27259555}; EC=3.4.21.- {ECO:0000269|PubMed:19332543, ECO:0000269|PubMed:19407393, ECO:0000269|PubMed:19805099, ECO:0000269|PubMed:27259555, ECO:0000269|PubMed:27451395}; AltName: Full=LeSBT3 {ECO:0000303|PubMed:10350089}; AltName: Full=SlSBT3 {ECO:0000303|PubMed:19332543}; AltName: Full=Subtilase 3 {ECO:0000303|PubMed:1933…	At5g67090	GO:0005615,extracellular space; GO:0042802,identical protein binding; GO:0042803,protein homodimerization activity; GO:0004252,serine-type endopeptidase activity; GO:0008236,serine-type peptidase activity; GO:0006952,defense response; GO:0043171,peptide catabolic process; GO:0009827,plant-type cell wall modification; GO:1900367,positive regulation of defense response to insect; GO:0010628,positiv…	PF00082.22:Subtilase family	--	--	--
Dioal.05G158400.v2.1	138.51	138.59	117.72	499.14	516.16	624.4	6687	6303	5528	22157	24732	28764	1.75944	1.06041e-15	5.67679e-14	up	Chr5	20874622	20877795	-	Dioal.05G158400	--	K01251 adenosylhomocysteinase [EC:3.3.1.1] | (RefSeq) adenosylhomocysteinase (A)	ko00270: Cysteine and methionine metabolism; ko01100: Metabolic pathways	XP_010908558.2	SAHH_PHASS RecName: Full=Adenosylhomocysteinase; Short=AdoHcyase; EC=3.3.1.1; AltName: Full=S-adenosyl-L-homocysteine hydrolase;	At4g13940	GO:0004013,adenosylhomocysteinase activity; GO:0006730,one-carbon metabolic process; GO:0003674,molecular_function; GO:0003824,catalytic activity; GO:0016787,hydrolase activity; GO:0016801,hydrolase activity, acting on ether bonds; GO:0016802,trialkylsulfonium hydrolase activity; GO:0008152,metabolic process; GO:0008150,biological_process; GO:0009987,cellular process; GO:0044237,cellular metaboli…	PF05221.17:S-adenosyl-L-homocysteine hydrolase	--	--	--
novel.489	0.07	0.1	0.08	2.47	4.93	4.25	3	4	3	92	198	164	5.21851	1.07452e-15	5.72043e-14	up	Chr12	6608851	6610867	.	--	--	K13111 WD40 repeat-containing protein SMU1 | (RefSeq) suppressor of mec-8 and unc-52 protein homolog 1-like (A)	--	XP_019261797.1	--	At5g59640	--	PF02992.14:Transposase family tnp2	--	--	--
Dioal.17G003700.v2.1	0.33	0.37	0.36	3.46	3.26	2.87	25	27	27	244	248	210	2.88196	1.13112e-15	5.98755e-14	up	Chr17	266131	270815	-	Dioal.17G003700	--	K05666 ATP-binding cassette, subfamily C (CFTR/MRP), member 2 | (RefSeq) ABC transporter C family member 3-like isoform X1 (A)	ko02010: ABC transporters	XP_010252731.1	AB3C_ARATH RecName: Full=ABC transporter C family member 3; Short=ABC transporter ABCC.3; Short=AtABCC3; EC=7.6.2.2; AltName: Full=ATP-energized glutathione S-conjugate pump 3; AltName: Full=Glutathione S-conjugate-transporting ATPase 3; AltName: Full=Multidrug resistance-associated protein 3;	At3g13080	GO:0048046,apoplast; GO:0016021,integral component of membrane; GO:0016020,membrane; GO:0000325,plant-type vacuole; GO:0009506,plasmodesma; GO:0005774,vacuolar membrane; GO:0005773,vacuole; GO:0015431,glutathione S-conjugate-exporting ATPase activity; GO:0008559,xenobiotic transmembrane transporting ATPase activity; GO:0005524,ATP binding; GO:0042626,ATPase activity, coupled to transmembrane move…	PF00005.27:ABC transporter	--	--	--
novel.2705	0	0	0	6.46	7.64	6.17	0	0	0	203	259	201	9.96042	1.16283e-15	6.13796e-14	up	Chr6	14792399	14796649	+	--	--	K15292 syntaxin-binding protein 1 | (RefSeq) protein transport Sec1a (A)	--	XP_003521950.1	SEC1A_ARATH RecName: Full=Protein transport Sec1a; Short=AtSec1a;	At1g02010	GO:0005886,plasma membrane; GO:0030141,secretory granule; GO:0019905,syntaxin binding; GO:0006886,intracellular protein transport; GO:0006904,vesicle docking involved in exocytosis; GO:0016192,vesicle-mediated transport; GO:0000149,SNARE binding; GO:0005515,protein binding; GO:0003674,molecular_function; GO:0005488,binding; GO:0008104,protein localization; GO:0006810,transport; GO:0008150,biologi…	PF00995.23:Sec1 family	--	--	--
Dioal.16G092700.v2.1	10.6	7.01	6	58.33	68.91	45.01	260	162	143	1315	1677	1053	2.59945	1.1752e-15	6.18572e-14	up	Chr16	23279176	23280812	-	Dioal.16G092700	--	K00059 3-oxoacyl-[acyl-carrier protein] reductase [EC:1.1.1.100] | (RefSeq) 3-oxoacyl-[acyl-carrier-protein] reductase 4-like (A)	ko00061: Fatty acid biosynthesis; ko00780: Biotin metabolism; ko01100: Metabolic pathways; ko01110: Biosynthesis of secondary metabolites; ko01212: Fatty acid metabolism; ko01240: Biosynthesis of cofactors	XP_009417296.1	FABG_CUPLA RecName: Full=3-oxoacyl-[acyl-carrier-protein] reductase, chloroplastic; EC=1.1.1.100; AltName: Full=3-ketoacyl-acyl carrier protein reductase; Flags: Precursor;	At1g63380	GO:0009507,chloroplast; GO:0102131,3-oxo-glutaryl-[acp] methyl ester reductase activity; GO:0102132,3-oxo-pimeloyl-[acp] methyl ester reductase activity; GO:0004316,3-oxoacyl-[acyl-carrier-protein] reductase (NADPH) activity; GO:0051287,NAD binding; GO:0006633,fatty acid biosynthetic process; GO:0003674,molecular_function; GO:0003824,catalytic activity; GO:0016491,oxidoreductase activity; GO:0016…	PF00106.25:short chain dehydrogenase	--	--	--
Dioal.04G179100.v2.1	0	0.04	0	16.17	21.44	13.45	0	1	0	380	544	328	9.91541	1.50735e-15	7.84538e-14	up	Chr4	23945786	23947964	+	Dioal.04G179100	--	K05658 ATP-binding cassette, subfamily B (MDR/TAP), member 1 [EC:7.6.2.2] | (RefSeq) uncharacterized protein LOC111781709 (A)	ko02010: ABC transporters	XP_010919857.1	ODD11_ORYSJ RecName: Full=2-oxoglutarate-dependent dioxygenase 11 {ECO:0000303|PubMed:25728912}; EC=1.14.11.- {ECO:0000255|PROSITE-ProRule:PRU00805, ECO:0000269|PubMed:25728912}; AltName: Full=Melatonin 2-hydroxylase {ECO:0000303|PubMed:25728912};	At1g17020	GO:0005737,cytoplasm; GO:0051213,dioxygenase activity; GO:0031418,L-ascorbic acid binding; GO:0046872,metal ion binding; GO:0003674,molecular_function; GO:0003824,catalytic activity; GO:0016491,oxidoreductase activity; GO:0030246,carbohydrate binding; GO:0005488,binding; GO:0019842,vitamin binding; GO:0031406,carboxylic acid binding; GO:0036094,small molecule binding; GO:0043167,ion binding; GO:0…	PF03171.20:2OG-Fe(II) oxygenase superfamily	--	--	--
Dioal.02G029400.v2.1	1.26	0.63	0.69	34.58	10.39	13.56	91	43	48	2288	742	931	4.24991	1.52687e-15	7.92486e-14	up	Chr2	4072697	4085972	-	Dioal.02G029400	--	K13466 EIX receptor 1/2 | (RefSeq) receptor-like protein 12 (A)	ko04626: Plant-pathogen interaction	XP_019702960.1	EIX1_SOLLC RecName: Full=Receptor-like protein EIX1 {ECO:0000305}; AltName: Full=EIX receptor 1 {ECO:0000312|EMBL:AAR28377.1}; Flags: Precursor;	At2g34930	GO:0016021,integral component of membrane; GO:0005886,plasma membrane; GO:0050832,defense response to fungus; GO:0006952,defense response; GO:0006950,response to stress; GO:0008150,biological_process; GO:0009605,response to external stimulus; GO:0009607,response to biotic stimulus; GO:0051707,response to other organism; GO:0009620,response to fungus; GO:0043207,response to external biotic stimulu…	PF13855.6:Leucine rich repeat	--	--	--
Dioal.17G039200.v2.1	1.58	1.68	2.38	14.68	16.08	13.51	65	65	95	554	655	529	2.66767	1.62413e-15	8.40621e-14	up	Chr17	3125930	3137270	+	Dioal.17G039200	--	K04460 serine/threonine-protein phosphatase 5 [EC:3.1.3.16] | (RefSeq) serine/threonine-protein phosphatase 5 (A)	--	XP_008791993.1	PPP5_SOLLC RecName: Full=Serine/threonine-protein phosphatase 5; EC=3.1.3.16; AltName: Full=LePP5;	At2g42810	GO:0005829,cytosol; GO:0005789,endoplasmic reticulum membrane; GO:0016021,integral component of membrane; GO:0031965,nuclear membrane; GO:0016607,nuclear speck; GO:0005634,nucleus; GO:0046872,metal ion binding; GO:0106306,NA; GO:0004722,protein serine/threonine phosphatase activity; GO:0106307,NA; GO:0003674,molecular_function; GO:0005488,binding; GO:0043167,ion binding; GO:0043169,cation binding…	PF08321.12:PPP5 TPR repeat region	--	--	--
Dioal.15G003200.v2.1	0.16	0.08	0	7.27	4.64	9.52	4	2	0	170	117	231	6.19173	1.75712e-15	9.06937e-14	up	Chr15	220740	222645	+	Dioal.15G003200	--	--	--	XP_008780993.1	PI21_ORYSI RecName: Full=Protein PYRICULARIA ORYZAE RESISTANCE 21 {ECO:0000303|PubMed:19696351}; Short=Pi21 {ECO:0000303|PubMed:19696351};	--	GO:0046872,metal ion binding; GO:0050832,defense response to fungus; GO:1900150,regulation of defense response to fungus; GO:0003674,molecular_function; GO:0005488,binding; GO:0043167,ion binding; GO:0043169,cation binding; GO:0006952,defense response; GO:0006950,response to stress; GO:0008150,biological_process; GO:0009605,response to external stimulus; GO:0009607,response to biotic stimulus; GO…	--	--	--	--
novel.445	1.77	2.23	1.09	20.02	20.49	12.61	141	168	85	1470	1624	961	3.10022	1.8368e-15	9.45445e-14	up	Chr12	1254935	1477183	+	--	--	K03006 DNA-directed RNA polymerase II subunit RPB1 [EC:2.7.7.6] | (RefSeq) LOW QUALITY PROTEIN: DNA-directed RNA polymerase II subunit 1-like (A)	ko03020: RNA polymerase	CAN74198.1	POLX_TOBAC RecName: Full=Retrovirus-related Pol polyprotein from transposon TNT 1-94; Includes: RecName: Full=Protease; EC=3.4.23.-; Includes: RecName: Full=Reverse transcriptase; EC=2.7.7.49; Includes: RecName: Full=Endonuclease;	At3g61330	GO:0004190,aspartic-type endopeptidase activity; GO:0004519,endonuclease activity; GO:0003676,nucleic acid binding; GO:0003964,RNA-directed DNA polymerase activity; GO:0008270,zinc ion binding; GO:0015074,DNA integration; GO:0003674,molecular_function; GO:0003824,catalytic activity; GO:0004175,endopeptidase activity; GO:0008233,peptidase activity; GO:0070011,peptidase activity, acting on L-amino …	PF07727.14:Reverse transcriptase (RNA-dependent DNA polymerase)	--	--	--
Dioal.13G033500.v2.1	1.1	1.66	2.3	20.81	15.76	23.96	36	51	73	625	511	747	3.26183	2.03556e-15	1.04486e-13	up	Chr13	2439271	2445466	-	Dioal.13G033500	--	K07297 adiponectin receptor | (RefSeq) heptahelical transmembrane protein 4-like (A)	--	XP_010943141.1	HHP4_ARATH RecName: Full=Heptahelical transmembrane protein 4; AltName: Full=PAQR family protein HHP4;	At4g37680	GO:0016021,integral component of membrane; GO:0038023,signaling receptor activity; GO:0009725,response to hormone; GO:0009744,response to sucrose; GO:0003674,molecular_function; GO:0060089,molecular transducer activity; GO:0008150,biological_process; GO:0009719,response to endogenous stimulus; GO:0010033,response to organic substance; GO:0042221,response to chemical; GO:0050896,response to stimul…	PF03006.20:Haemolysin-III related	--	--	--
Dioal.02G057600.v2.1	1.55	2.36	1.54	30.15	48.07	17.54	32	46	31	573	986	346	3.84174	2.19714e-15	1.11551e-13	up	Chr2	18172327	18173356	-	Dioal.02G057600	--	--	--	--	--	--	--	--	--	--	--
Dioal.18G067600.v2.1	2.29	1.52	1.43	56.73	15.86	30.48	69	43	42	1571	474	876	4.03168	2.23868e-15	1.13332e-13	up	Chr18	24155692	24166017	-	Dioal.18G067600	--	K00078 dihydrodiol dehydrogenase / D-xylose 1-dehydrogenase (NADP) [EC:1.3.1.20 1.1.1.179] | (RefSeq) D-xylose 1-dehydrogenase (NADP(+))-like (A)	ko00040: Pentose and glucuronate interconversions; ko01100: Metabolic pathways	XP_010916977.1	Y4967_ARATH RecName: Full=Uncharacterized oxidoreductase At4g09670; EC=1.-.-.-;	At4g09670	GO:0005829,cytosol; GO:0000166,nucleotide binding; GO:0016491,oxidoreductase activity; GO:0003674,molecular_function; GO:0005488,binding; GO:0036094,small molecule binding; GO:0097159,organic cyclic compound binding; GO:1901265,nucleoside phosphate binding; GO:1901363,heterocyclic compound binding; GO:0003824,catalytic activity; GO:0005622,intracellular; GO:0005575,cellular_component; GO:0005623,…	PF01408.22:Oxidoreductase family, NAD-binding Rossmann fold	--	--	--
Dioal.13G003500.v2.1	0.64	0.24	0.08	23.4	7.77	14.55	17	6	2	575	206	371	5.34658	2.24437e-15	1.13332e-13	up	Chr13	350606	352403	-	Dioal.13G003500	--	K01762 1-aminocyclopropane-1-carboxylate synthase [EC:4.4.1.14] | (RefSeq) MA-ACS2; 1-aminocyclopropane-1-carboxylate synthase 3 (A)	ko00270: Cysteine and methionine metabolism; ko01100: Metabolic pathways; ko01110: Biosynthesis of secondary metabolites	AAQ13435.1	1A13_SOLLC RecName: Full=1-aminocyclopropane-1-carboxylate synthase 3; Short=ACC synthase 3; EC=4.4.1.14; AltName: Full=Le-ACS3; Short=ACS-3; AltName: Full=S-adenosyl-L-methionine methylthioadenosine-lyase 3;	At4g37770	GO:0016847,1-aminocyclopropane-1-carboxylate synthase activity; GO:0030170,pyridoxal phosphate binding; GO:0009693,ethylene biosynthetic process; GO:0009835,fruit ripening; GO:0003674,molecular_function; GO:0003824,catalytic activity; GO:0016829,lyase activity; GO:0016846,carbon-sulfur lyase activity; GO:0005488,binding; GO:0008144,drug binding; GO:0019842,vitamin binding; GO:0036094,small molecu…	PF00155.21:Aminotransferase class I and II	--	--	--
Dioal.07G084500.v2.1	0.57	0.48	0.17	52.35	28.28	5.56	24	19	7	2034	1186	224	5.90464	2.77177e-15	1.38092e-13	up	Chr7	20009087	20015120	+	Dioal.07G084500	--	K00485 dimethylaniline monooxygenase (N-oxide forming) [EC:1.14.13.8] | (RefSeq) probable flavin-containing monooxygenase 1 (A)	--	XP_019709484.1	FMO1_ARATH RecName: Full=Probable flavin-containing monooxygenase 1; EC=1.14.13.-;	At1g19250	GO:0050660,flavin adenine dinucleotide binding; GO:0004499,N,N-dimethylaniline monooxygenase activity; GO:0050661,NADP binding; GO:0031543,peptidyl-proline dioxygenase activity; GO:0062047,pipecolic acid N-hydroxylase; GO:0071456,cellular response to hypoxia; GO:0042742,defense response to bacterium; GO:0050832,defense response to fungus; GO:0002758,innate immune response-activating signal transd…	PF00743.19:Flavin-binding monooxygenase-like	--	--	--
novel.86	0	0	0	3.35	3.95	4.24	0	0	0	169	215	222	9.82692	2.77923e-15	1.38094e-13	up	Chr1	19770962	19773694	.	--	--	K22804 structural maintenance of chromosomes protein 6 | (RefSeq) structural maintenance of chromosomes protein 6B-like (A)	--	XP_020096969.1	RNHX1_ARATH RecName: Full=Putative ribonuclease H protein At1g65750; EC=3.1.26.4;	At2g05200	GO:0046872,metal ion binding; GO:0003676,nucleic acid binding; GO:0004523,RNA-DNA hybrid ribonuclease activity; GO:0003674,molecular_function; GO:0005488,binding; GO:0043167,ion binding; GO:0043169,cation binding; GO:0097159,organic cyclic compound binding; GO:1901363,heterocyclic compound binding; GO:0003824,catalytic activity; GO:0004518,nuclease activity; GO:0004519,endonuclease activity; GO:0…	PF00078.27:Reverse transcriptase (RNA-dependent DNA polymerase)	--	--	--
Dioal.20G061700.v2.1	26.7	10.87	11.2	136.06	154.89	156.48	931	357	380	4363	5361	5207	2.94568	2.89054e-15	1.42863e-13	up	Chr20	14976214	14977951	+	Dioal.20G061700	--	K22845 phlorizin synthase [EC:2.4.1.357] | (RefSeq) UDP-glycosyltransferase 88F3-like (A)	ko00941: Flavonoid biosynthesis; ko01110: Biosynthesis of secondary metabolites	XP_008776267.1	ANGLT_ROSHC RecName: Full=Anthocyanidin 5,3-O-glucosyltransferase; EC=2.4.1.-; AltName: Full=UDP-glucose: anthocyanidin 5,3-O-glucosyltransferase;	At3g16520	GO:0008194,UDP-glycosyltransferase activity; GO:0009718,anthocyanin-containing compound biosynthetic process; GO:0003674,molecular_function; GO:0003824,catalytic activity; GO:0016740,transferase activity; GO:0016757,transferase activity, transferring glycosyl groups; GO:0008152,metabolic process; GO:0008150,biological_process; GO:0009058,biosynthetic process; GO:0009812,flavonoid metabolic proces…	PF00201.18:UDP-glucoronosyl and UDP-glucosyl transferase	--	--	--
novel.2726	0	0	0	10.31	14.45	8.22	0	0	0	203	307	168	9.99178	2.91226e-15	1.43556e-13	up	Chr6	17879752	17880818	-	--	--	--	--	--	--	--	--	--	--	--	--
Dioal.15G019900.v2.1	0.08	0.08	0	5.32	9.49	6.86	2	2	0	124	239	166	6.77831	3.0334e-15	1.49133e-13	up	Chr15	1559576	1561344	+	Dioal.15G019900	--	K20606 mitogen-activated protein kinase kinase kinase ANP1 [EC:2.7.11.25] | (RefSeq) receptor-like serine/threonine-protein kinase SD1-7 isoform X1 (A)	ko04016: MAPK signaling pathway - plant	XP_020246441.1	SD16_ARATH RecName: Full=Receptor-like serine/threonine-protein kinase SD1-6; EC=2.7.11.1; AltName: Full=Arabidopsis thaliana receptor kinase 2; AltName: Full=S-domain-1 (SD1) receptor kinase 6; Short=SD1-6; Flags: Precursor;	At1g65800	GO:0005829,cytosol; GO:0016021,integral component of membrane; GO:0005886,plasma membrane; GO:0005524,ATP binding; GO:0030246,carbohydrate binding; GO:0004672,protein kinase activity; GO:0106310,NA; GO:0004674,protein serine/threonine kinase activity; GO:0106311,NA; GO:0004675,transmembrane receptor protein serine/threonine kinase activity; GO:0031625,ubiquitin protein ligase binding; GO:0034613,…	PF07714.17:Protein tyrosine kinase	--	--	--
Dioal.02G000100.v2.1	0	0	0	9.53	9.16	10.01	0	0	0	189	196	206	9.79641	3.05903e-15	1.49997e-13	up	Chr2	621	23944	+	Dioal.02G000100	--	K09517 DnaJ homolog subfamily B member 11 | (RefSeq) dnaJ protein ERDJ3B-like (A)	ko04141: Protein processing in endoplasmic reticulum	XP_008797219.1	DJB6_ORYSJ RecName: Full=DnaJ protein ERDJ3B {ECO:0000305}; AltName: Full=Chaperone protein dnaJ B6 {ECO:0000305}; Short=OsDjB6 {ECO:0000303|PubMed:23160806}; AltName: Full=Endoplasmic reticulum dnaJ domain-containing protein 3B {ECO:0000305}; Short=OsERdj3B {ECO:0000303|PubMed:24153418}; Flags: Precursor;	At3g62600	GO:0005788,endoplasmic reticulum lumen; GO:0030544,Hsp70 protein binding; GO:0051082,unfolded protein binding; GO:0006457,protein folding; GO:0005515,protein binding; GO:0003674,molecular_function; GO:0005488,binding; GO:0031072,heat shock protein binding; GO:0008150,biological_process; GO:0009987,cellular process; GO:0005622,intracellular; GO:0005575,cellular_component; GO:0005623,cell; GO:00057…	--	--	--	--
Dioal.16G068900.v2.1	0	0	0	3.02	3.41	3.4	0	0	0	175	213	204	9.79553	3.16029e-15	1.54556e-13	up	Chr16	20669948	20673085	-	Dioal.16G068900	--	K15078 structure-specific endonuclease subunit SLX1 [EC:3.6.1.-] | (RefSeq) putative disease resistance protein RGA1 (A)	--	XP_020575067.1	RGA4_SOLBU RecName: Full=Putative disease resistance protein RGA4; AltName: Full=RGA4-blb;	At3g14470	GO:0043531,ADP binding; GO:0005524,ATP binding; GO:0006952,defense response; GO:0000166,nucleotide binding; GO:0003674,molecular_function; GO:0005488,binding; GO:0017076,purine nucleotide binding; GO:0030554,adenyl nucleotide binding; GO:0032553,ribonucleotide binding; GO:0032555,purine ribonucleotide binding; GO:0032559,adenyl ribonucleotide binding; GO:0036094,small molecule binding; GO:0043167…	PF00931.22:NB-ARC domain	--	--	--
Dioal.15G022100.v2.1	0.17	0.09	0	37.37	12.06	27.68	2	1	0	402	140	309	7.92176	3.20399e-15	1.56283e-13	up	Chr15	1846136	1846718	+	Dioal.15G022100	--	--	--	XP_008792572.1	--	At1g56580	--	PF04398.12:Protein of unknown function, DUF538	--	--	--
Dioal.05G184200.v2.1	4.28	3.67	3.78	36.83	21.95	41.82	78	63	67	617	397	727	2.80746	3.31186e-15	1.61123e-13	up	Chr5	22650222	22651485	+	Dioal.05G184200	--	K19476 vacuolar protein sorting-associated protein IST1 | (RefSeq) vacuolar protein sorting-associated protein IST1-like (A)	ko04144: Endocytosis	XP_008775064.1	--	At1g13340	GO:0015031,protein transport; GO:0008104,protein localization; GO:0006810,transport; GO:0008150,biological_process; GO:0015833,peptide transport; GO:0033036,macromolecule localization; GO:0042886,amide transport; GO:0045184,establishment of protein localization; GO:0051179,localization; GO:0051234,establishment of localization; GO:0071702,organic substance transport; GO:0071705,nitrogen compound …	PF03398.14:Regulator of Vps4 activity in the MVB pathway	--	--	--
novel.2203	0	0	0	4.03	3.5	4.39	0	0	0	193	181	218	9.79969	3.50878e-15	1.69376e-13	up	Chr3	16988026	16990988	+	--	--	K07478 putative ATPase | (RefSeq) LOW QUALITY PROTEIN: ATPase WRNIP1 (A)	--	XP_011464621.1	ALPL_ARATH RecName: Full=Protein ALP1-like {ECO:0000305}; EC=3.1.-.-;	At3g44640	GO:0005634,nucleus; GO:0046872,metal ion binding; GO:0004518,nuclease activity; GO:0003674,molecular_function; GO:0005488,binding; GO:0043167,ion binding; GO:0043169,cation binding; GO:0003824,catalytic activity; GO:0016787,hydrolase activity; GO:0016788,hydrolase activity, acting on ester bonds; GO:0005622,intracellular; GO:0005575,cellular_component; GO:0005623,cell; GO:0043231,intracellular me…	PF13359.6:DDE superfamily endonuclease	--	--	--
Dioal.18G030900.v2.1	0.02	0.02	0.02	6.05	2.18	5.69	1	1	1	332	129	324	7.7818	3.52476e-15	1.69708e-13	up	Chr18	8952318	8955291	+	Dioal.18G030900	--	K13417 somatic embryogenesis receptor kinase 4 [EC:2.7.10.1 2.7.11.1] | (RefSeq) somatic embryogenesis receptor kinase 4-like isoform X1 (A)	ko04626: Plant-pathogen interaction	XP_010916822.1	Y5537_ARATH RecName: Full=G-type lectin S-receptor-like serine/threonine-protein kinase At5g35370; EC=2.7.11.1; Flags: Precursor;	At5g35370	GO:0016021,integral component of membrane; GO:0005886,plasma membrane; GO:0005524,ATP binding; GO:0005516,calmodulin binding; GO:0030246,carbohydrate binding; GO:0106310,NA; GO:0004674,protein serine/threonine kinase activity; GO:0106311,NA; GO:0000166,nucleotide binding; GO:0003674,molecular_function; GO:0005488,binding; GO:0008144,drug binding; GO:0017076,purine nucleotide binding; GO:0030554,a…	PF00069.25:Protein kinase domain	--	--	--
Dioal.15G024400.v2.1	4.42	2.56	2.78	18.6	20.8	25.85	121	66	74	468	565	675	2.46213	4.21556e-15	2.00483e-13	up	Chr15	2084865	2087913	-	Dioal.15G024400	--	K24028 salicylic acid 3-hydroxylase [EC:1.14.11.-] | (RefSeq) 1-aminocyclopropane-1-carboxylate oxidase-like (A)	--	PKU64721.1	JOX2_ARATH RecName: Full=Jasmonate-induced oxygenase 2 {ECO:0000303|PubMed:28559313}; EC=1.14.11.- {ECO:0000269|PubMed:28559313, ECO:0000269|PubMed:28760569, ECO:0000269|PubMed:33516967}; AltName: Full=2-oxoglutarate-dependent dioxygenase JOX2 {ECO:0000305}; AltName: Full=Jasmonic acid oxidase 2 {ECO:0000303|PubMed:28760569};	At3g19000	GO:0005829,cytosol; GO:0051213,dioxygenase activity; GO:0120091,jasmonic acid hydrolase; GO:0046872,metal ion binding; GO:0097237,cellular response to toxic substance; GO:0009813,flavonoid biosynthetic process; GO:2000022,regulation of jasmonic acid mediated signaling pathway; GO:0080167,response to karrikin; GO:0003674,molecular_function; GO:0003824,catalytic activity; GO:0016491,oxidoreductase …	PF14226.6:non-haem dioxygenase in morphine synthesis N-terminal	--	--	--
Dioal.14G031400.v2.1	0.17	0	0	29.74	8.54	9.82	4	0	0	642	199	220	7.88382	4.21776e-15	2.00483e-13	up	Chr14	2723362	2726278	-	Dioal.14G031400	--	K20628 expansin | (RefSeq) expansin-A1-like (A)	--	XP_009402638.1	EXP12_ARATH RecName: Full=Expansin-A12; Short=AtEXPA12; AltName: Full=Alpha-expansin-12; Short=At-EXP12; Short=AtEx12; AltName: Full=Ath-ExpAlpha-1.24; AltName: Full=Expansin-S2; Flags: Precursor;	At3g15370	GO:0005618,cell wall; GO:0005576,extracellular region; GO:0016020,membrane; GO:0009664,plant-type cell wall organization; GO:0008150,biological_process; GO:0009987,cellular process; GO:0016043,cellular component organization; GO:0045229,external encapsulating structure organization; GO:0071554,cell wall organization or biogenesis; GO:0071555,cell wall organization; GO:0071669,plant-type cell wall…	PF01357.21:Pollen allergen	--	--	--
Dioal.07G092000.v2.1	1.63	1.18	1.22	14.25	8.03	13.6	66	45	48	531	323	526	2.87316	4.56688e-15	2.15977e-13	up	Chr7	20941371	20947421	-	Dioal.07G092000	--	K08288 protein kinase C substrate 80K-H | (RefSeq) glucosidase 2 subunit beta (A)	ko04141: Protein processing in endoplasmic reticulum	XP_008781219.1	GLU2B_ORYSI RecName: Full=Glucosidase 2 subunit beta; AltName: Full=Glucosidase II subunit beta; Flags: Precursor;	At5g56360	GO:0005783,endoplasmic reticulum; GO:0042742,defense response to bacterium; GO:0006491,N-glycan processing; GO:0006952,defense response; GO:0006950,response to stress; GO:0008150,biological_process; GO:0009605,response to external stimulus; GO:0009607,response to biotic stimulus; GO:0051707,response to other organism; GO:0009617,response to bacterium; GO:0043207,response to external biotic stimul…	PF12999.7:Glucosidase II beta subunit-like	--	--	--
novel.681	0.6	0.16	0.54	9.15	11.26	15.85	8	2	7	113	150	203	4.51719	4.84117e-15	2.27218e-13	up	Chr13	11990336	11991004	-	--	--	--	--	--	--	--	--	--	--	--	--
Dioal.07G132200.v2.1	1.1	0.2	0.04	99.46	69.73	15.69	29	5	1	2413	1826	395	6.92424	5.28796e-15	2.45712e-13	up	Chr7	23720040	23722153	+	Dioal.07G132200	--	K00002 alcohol dehydrogenase (NADP+) [EC:1.1.1.2] | (RefSeq) NADPH-dependent aldo-keto reductase, chloroplastic-like (A)	ko00010: Glycolysis / Gluconeogenesis; ko00040: Pentose and glucuronate interconversions; ko00053: Ascorbate and aldarate metabolism; ko00561: Glycerolipid metabolism; ko00620: Pyruvate metabolism; ko01100: Metabolic pathways; ko01110: Biosynthesis of secondary metabolites; ko01240: Biosynthesis of cofactors	XP_008803139.1	AKRC9_ARATH RecName: Full=NADPH-dependent aldo-keto reductase, chloroplastic {ECO:0000303|PubMed:21169366}; Short=AtChlAKR {ECO:0000303|PubMed:21169366}; EC=1.1.1.- {ECO:0000269|PubMed:19616008, ECO:0000269|PubMed:21169366}; AltName: Full=Aldo-keto reductase family 4 member C9;	At2g37770	GO:0009507,chloroplast; GO:0005829,cytosol; GO:0005783,endoplasmic reticulum; GO:0008106,alcohol dehydrogenase (NADP+) activity; GO:0004032,alditol:NADP+ 1-oxidoreductase activity; GO:0004033,aldo-keto reductase (NADP) activity; GO:0047834,D-threo-aldose 1-dehydrogenase activity; GO:0070401,NADP+ binding; GO:0016229,steroid dehydrogenase activity; GO:0009409,response to cold; GO:0009651,response …	PF00248.21:Aldo/keto reductase family	--	--	--
Dioal.19G018300.v2.1	106.84	51.16	62.7	474.91	458.52	466.13	1370	618	782	5599	5835	5703	2.40061	5.60316e-15	2.58425e-13	up	Chr19	1227857	1228545	-	Dioal.19G018300	--	K03860 phosphatidylinositol N-acetylglucosaminyltransferase subunit Q | (RefSeq) N-acetylglucosaminyl-phosphatidylinositol biosynthetic protein gpi1-like (A)	ko00563: Glycosylphosphatidylinositol (GPI)-anchor biosynthesis; ko01100: Metabolic pathways	XP_010920764.1	SNAK1_SOLTU RecName: Full=Snakin-1; Flags: Precursor;	At2g39540	GO:0005618,cell wall; GO:0005576,extracellular region; GO:0006952,defense response; GO:0006950,response to stress; GO:0008150,biological_process; GO:0050896,response to stimulus; GO:0005575,cellular_component; GO:0005623,cell; GO:0030312,external encapsulating structure; GO:0044464,cell part; GO:0071944,cell periphery	PF02704.14:Gibberellin regulated protein	--	--	--
Dioal.04G065100.v2.1	2.73	0.64	1.52	26.54	22.27	23.68	153	34	83	1368	1239	1267	3.63654	6.23189e-15	2.86007e-13	up	Chr4	14091104	14094646	-	Dioal.04G065100	--	K09527 DnaJ homolog subfamily C member 7 | (RefSeq) TPR repeat-containing thioredoxin TTL1 (A)	--	XP_009380507.1	TTL1_ARATH RecName: Full=TPR repeat-containing thioredoxin TTL1; AltName: Full=Tetratricopeptide repeat thioredoxin-like 1;	At1g53300_1	GO:0005737,cytoplasm; GO:0009738,abscisic acid-activated signaling pathway; GO:0009789,positive regulation of abscisic acid-activated signaling pathway; GO:0009737,response to abscisic acid; GO:0006970,response to osmotic stress; GO:0009651,response to salt stress; GO:0001101,response to acid chemical; GO:0007165,signal transduction; GO:0007154,cell communication; GO:0008150,biological_process; G…	PF07719.17:Tetratricopeptide repeat	--	--	--
Dioal.13G091800.v2.1	0.18	0.35	0.68	15.96	7.3	12.19	5	9	18	401	198	318	4.55537	6.40975e-15	2.93447e-13	up	Chr13	28520573	28522234	-	Dioal.13G091800	--	K19893 glucan endo-1,3-beta-glucosidase 5/6 [EC:3.2.1.39] | (RefSeq) glucan endo-1,3-beta-glucosidase 6-like (A)	ko00500: Starch and sucrose metabolism; ko01100: Metabolic pathways	XP_020256041.1	E138_ARATH RecName: Full=Glucan endo-1,3-beta-glucosidase 8; EC=3.2.1.39; AltName: Full=(1->3)-beta-glucan endohydrolase 8; Short=(1->3)-beta-glucanase 8; AltName: Full=Beta-1,3-endoglucanase 8; Short=Beta-1,3-glucanase 8; Flags: Precursor;	At1g64760	GO:0031225,anchored component of membrane; GO:0046658,anchored component of plasma membrane; GO:0048046,apoplast; GO:0005618,cell wall; GO:0005634,nucleus; GO:0005886,plasma membrane; GO:0009506,plasmodesma; GO:0042973,glucan endo-1,3-beta-D-glucosidase activity; GO:0005975,carbohydrate metabolic process; GO:0006952,defense response; GO:0009664,plant-type cell wall organization; GO:0003674,molecu…	PF00332.18:Glycosyl hydrolases family 17	--	--	--
Dioal.04G179000.v2.1	2.39	0.78	0.11	29.53	230.59	153.29	68	21	3	772	6507	4159	6.75348	6.50269e-15	2.96596e-13	up	Chr4	23938965	23940691	+	Dioal.04G179000	--	K05658 ATP-binding cassette, subfamily B (MDR/TAP), member 1 [EC:7.6.2.2] | (RefSeq) uncharacterized protein LOC111781709 (A)	ko02010: ABC transporters	XP_008802804.1	ODD11_ORYSJ RecName: Full=2-oxoglutarate-dependent dioxygenase 11 {ECO:0000303|PubMed:25728912}; EC=1.14.11.- {ECO:0000255|PROSITE-ProRule:PRU00805, ECO:0000269|PubMed:25728912}; AltName: Full=Melatonin 2-hydroxylase {ECO:0000303|PubMed:25728912};	At1g17020	GO:0005737,cytoplasm; GO:0051213,dioxygenase activity; GO:0031418,L-ascorbic acid binding; GO:0046872,metal ion binding; GO:0003674,molecular_function; GO:0003824,catalytic activity; GO:0016491,oxidoreductase activity; GO:0030246,carbohydrate binding; GO:0005488,binding; GO:0019842,vitamin binding; GO:0031406,carboxylic acid binding; GO:0036094,small molecule binding; GO:0043167,ion binding; GO:0…	PF03171.20:2OG-Fe(II) oxygenase superfamily	--	--	--
novel.3169	0.03	0	0	10.85	12.59	10.9	1	0	0	301	377	314	9.57956	6.80267e-15	3.07656e-13	up	UN1	1863451	1866916	+	--	--	--	--	--	--	--	--	--	--	--	--
Dioal.09G056300.v2.1	2.65	1.29	1.98	16.31	28	18.26	59	27	43	334	619	388	3.12499	7.43873e-15	3.33187e-13	up	Chr9	18296633	18301366	-	Dioal.09G056300	--	K02150 V-type H+-transporting ATPase subunit E | (RefSeq) V-type proton ATPase subunit E-like (A)	ko00190: Oxidative phosphorylation; ko01100: Metabolic pathways; ko04145: Phagosome	XP_020267299.1	VATE1_ARATH RecName: Full=V-type proton ATPase subunit E1; Short=V-ATPase subunit E1; AltName: Full=Protein EMBRYO DEFECTIVE 2448; AltName: Full=Vacuolar H(+)-ATPase subunit E isoform 1; AltName: Full=Vacuolar proton pump subunit E1;	At4g11150	GO:0005829,cytosol; GO:0022626,cytosolic ribosome; GO:0005794,Golgi apparatus; GO:0000325,plant-type vacuole; GO:0009705,plant-type vacuole membrane; GO:0042788,polysomal ribosome; GO:0033178,proton-transporting two-sector ATPase complex, catalytic domain; GO:0005774,vacuolar membrane; GO:0005773,vacuole; GO:0008553,proton-exporting ATPase activity, phosphorylative mechanism; GO:0046961,proton-tr…	PF01991.18:ATP synthase (E/31 kDa) subunit	--	--	--
novel.3060	0	0	0	5.37	9.53	24.42	0	0	0	127	243	599	10.4825	7.5194e-15	3.35993e-13	up	Chr9	2639221	2640501	.	--	--	--	--	--	--	--	--	--	--	--	--
Dioal.19G046400.v2.1	2.17	1.25	2.32	16.66	43.84	27.42	48	26	50	339	963	579	3.64503	7.69365e-15	3.42138e-13	up	Chr19	3664165	3665517	+	Dioal.19G046400	--	K09422 transcription factor MYB, plant | (RefSeq) protein ODORANT1-like (A)	--	XP_020244733.1	MYB20_ARATH RecName: Full=Transcription factor MYB20 {ECO:0000305}; AltName: Full=Myb-related protein 20 {ECO:0000303|PubMed:16463103}; Short=AtMYB20 {ECO:0000303|PubMed:11597504};	At5g16600	GO:0005634,nucleus; GO:0000987,proximal promoter sequence-specific DNA binding; GO:0003700,DNA-binding transcription factor activity; GO:0000976,transcription regulatory region sequence-specific DNA binding; GO:0030154,cell differentiation; GO:0009094,L-phenylalanine biosynthetic process; GO:0045892,negative regulation of transcription, DNA-templated; GO:1901002,positive regulation of response to…	PF00249.31:Myb-like DNA-binding domain	MYB	TF	MYB->MYB
Dioal.17G083800.v2.1	0.53	0.39	0.32	11.34	4.7	6.92	19	13	11	371	166	235	3.9383	8.50407e-15	3.76381e-13	up	Chr17	17782947	17785133	+	Dioal.17G083800	--	K17873 11-oxo-beta-amyrin 30-oxidase [EC:1.14.14.115] | (RefSeq) 11-oxo-beta-amyrin 30-oxidase-like (A)	--	XP_008784485.1	C7A29_PANGI RecName: Full=Cytochrome P450 CYP72A219; EC=1.14.-.-; AltName: Full=Cytochrome P450 CYP72A129;	At3g14690	GO:0016021,integral component of membrane; GO:0020037,heme binding; GO:0005506,iron ion binding; GO:0004497,monooxygenase activity; GO:0016705,oxidoreductase activity, acting on paired donors, with incorporation or reduction of molecular oxygen; GO:0003674,molecular_function; GO:0005488,binding; GO:0046906,tetrapyrrole binding; GO:0048037,cofactor binding; GO:0097159,organic cyclic compound bindi…	PF00067.22:Cytochrome P450	--	--	--
Dioal.08G154500.v2.1	0.71	0.59	0.28	27.2	42.55	5.7	28	22	11	993	1677	216	5.32348	8.58198e-15	3.78929e-13	up	Chr8	22228414	22231139	-	Dioal.08G154500	--	K24104 GPN-loop GTPase | (RefSeq) LOW QUALITY PROTEIN: uncharacterized protein LOC104799061 (A)	--	XP_009418900.1	CRK25_ARATH RecName: Full=Cysteine-rich receptor-like protein kinase 25; Short=Cysteine-rich RLK25; EC=2.7.11.-; Flags: Precursor;	At4g05200	GO:0016021,integral component of membrane; GO:0005886,plasma membrane; GO:0005524,ATP binding; GO:0106310,NA; GO:0004674,protein serine/threonine kinase activity; GO:0106311,NA; GO:0042742,defense response to bacterium; GO:0006468,protein phosphorylation; GO:0000166,nucleotide binding; GO:0003674,molecular_function; GO:0005488,binding; GO:0008144,drug binding; GO:0017076,purine nucleotide binding…	PF01657.17:Salt stress response/antifungal	--	--	--
Dioal.04G041000.v2.1	3.63	2.19	1.46	33.39	18.64	28.61	97	55	38	820	494	729	3.20766	8.7697e-15	3.86302e-13	up	Chr4	3323711	3327270	-	Dioal.04G041000	--	K22943 protein YIPF6 | (RefSeq) protein YIPF6 homolog (A)	--	XP_020693729.1	YIP4B_ARATH RecName: Full=Protein YIP4b {ECO:0000303|PubMed:23832588}; AltName: Full=YPT/RAB GTPase-interacting protein 4b {ECO:0000303|PubMed:23832588}; Short=YIP4b {ECO:0000303|PubMed:23832588};	At4g30260	GO:0005829,cytosol; GO:0005768,endosome; GO:0005794,Golgi apparatus; GO:0016021,integral component of membrane; GO:0005886,plasma membrane; GO:0005802,trans-Golgi network; GO:0032588,trans-Golgi network membrane; GO:0042803,protein homodimerization activity; GO:0045489,pectin biosynthetic process; GO:0099402,plant organ development; GO:0052324,plant-type cell wall cellulose biosynthetic process; …	PF04893.17:Yip1 domain	--	--	--
Dioal.19G149300.v2.1	4.34	3.25	3.43	17.12	23.57	27.17	125	88	96	453	673	746	2.33242	8.91805e-15	3.91911e-13	up	Chr19	22371891	22376237	+	Dioal.19G149300	--	K03190 urease accessory protein | (RefSeq) urease accessory protein D (A)	--	XP_010914240.1	URED_ORYSI RecName: Full=Urease accessory protein D; Short=AtURED;	SPAC3A12.09c	GO:0016151,nickel cation binding; GO:0006807,nitrogen compound metabolic process; GO:0043085,positive regulation of catalytic activity; GO:0003674,molecular_function; GO:0005488,binding; GO:0046872,metal ion binding; GO:0043167,ion binding; GO:0043169,cation binding; GO:0046914,transition metal ion binding; GO:0008152,metabolic process; GO:0008150,biological_process; GO:0044093,positive regulatio…	PF01774.17:UreD urease accessory protein	--	--	--
Dioal.02G018200.v2.1	0.13	0	0	38.95	5.14	12.16	4	0	0	1080	154	350	8.4859	9.05292e-15	3.96901e-13	up	Chr2	1536995	1540772	+	Dioal.02G018200	--	K07407 alpha-galactosidase [EC:3.2.1.22] | (RefSeq) alpha-galactosidase 1 (A)	ko00052: Galactose metabolism; ko00561: Glycerolipid metabolism; ko00600: Sphingolipid metabolism; ko00603: Glycosphingolipid biosynthesis - globo and isoglobo series; ko01100: Metabolic pathways	XP_010910002.1	AGAL1_ARATH RecName: Full=Alpha-galactosidase 1 {ECO:0000303|PubMed:15034167}; Short=AtAGAL1 {ECO:0000303|PubMed:15034167}; EC=3.2.1.22 {ECO:0000250|UniProtKB:Q9FXT4}; AltName: Full=Alpha-D-galactoside galactohydrolase 1 {ECO:0000305}; AltName: Full=Melibiase 1 {ECO:0000305}; Flags: Precursor;	At5g08380	GO:0048046,apoplast; GO:0005618,cell wall; GO:0009505,plant-type cell wall; GO:0099503,secretory vesicle; GO:0052692,raffinose alpha-galactosidase activity; GO:0005975,carbohydrate metabolic process; GO:0071555,cell wall organization; GO:0003674,molecular_function; GO:0003824,catalytic activity; GO:0004553,hydrolase activity, hydrolyzing O-glycosyl compounds; GO:0004557,alpha-galactosidase activi…	PF16499.5:Alpha galactosidase A	--	--	--
Dioal.05G051500.v2.1	0.34	0.52	0.27	13.22	5.21	9.22	9	13	7	322	137	233	4.32168	9.52875e-15	4.16782e-13	up	Chr5	3609330	3610649	+	Dioal.05G051500	--	--	--	XP_008801541.1	PMT12_ARATH RecName: Full=Probable methyltransferase At1g29790 {ECO:0000305}; EC=2.1.1.- {ECO:0000305};	At3g05390	GO:0005768,endosome; GO:0005794,Golgi apparatus; GO:0005797,Golgi medial cisterna; GO:0000139,Golgi membrane; GO:0016021,integral component of membrane; GO:0005886,plasma membrane; GO:0005802,trans-Golgi network; GO:0008168,methyltransferase activity; GO:0032259,methylation; GO:0003674,molecular_function; GO:0003824,catalytic activity; GO:0016740,transferase activity; GO:0016741,transferase activ…	PF08241.12:Methyltransferase domain	--	--	--
Dioal.15G019700.v2.1	1.61	1.37	0.84	7.88	12.48	10.34	109	87	55	489	836	666	2.72758	9.55899e-15	4.17126e-13	up	Chr15	1541825	1548767	+	Dioal.15G019700	--	K20606 mitogen-activated protein kinase kinase kinase ANP1 [EC:2.7.11.25] | (RefSeq) receptor-like serine/threonine-protein kinase SD1-7 isoform X1 (A)	ko04016: MAPK signaling pathway - plant	XP_019707010.1	SD18_ARATH RecName: Full=Receptor-like serine/threonine-protein kinase SD1-8; EC=2.7.11.1; AltName: Full=Arabidopsis thaliana receptor kinase 3; AltName: Full=S-domain-1 (SD1) receptor kinase 8; Short=SD1-8; Flags: Precursor;	At4g21380	GO:0016021,integral component of membrane; GO:0005886,plasma membrane; GO:0009506,plasmodesma; GO:0005773,vacuole; GO:0005524,ATP binding; GO:0030246,carbohydrate binding; GO:0106310,NA; GO:0004674,protein serine/threonine kinase activity; GO:0106311,NA; GO:0004675,transmembrane receptor protein serine/threonine kinase activity; GO:0031625,ubiquitin protein ligase binding; GO:0006468,protein phos…	PF07714.17:Protein tyrosine kinase	--	--	--
Dioal.07G084700.v2.1	0.44	1.33	1.74	28.46	18.4	31.97	12	34	46	712	497	830	4.15564	1.0206e-14	4.43298e-13	up	Chr7	20038742	20041696	+	Dioal.07G084700	--	K25108 licheninase [EC:3.2.1.73] | (RefSeq) glucan endo-1,3-beta-glucosidase (A)	--	XP_008788591.1	E13F_HORVU RecName: Full=Putative glucan endo-1,3-beta-glucosidase GVI; EC=3.2.1.39; AltName: Full=(1->3)-beta-glucan endohydrolase GVI; AltName: Full=(1->3)-beta-glucanase isoenzyme GVI; AltName: Full=Beta-1,3-endoglucanase GVI; Flags: Precursor; Fragment;	At3g57260	GO:0042973,glucan endo-1,3-beta-D-glucosidase activity; GO:0005975,carbohydrate metabolic process; GO:0006952,defense response; GO:0003674,molecular_function; GO:0003824,catalytic activity; GO:0004553,hydrolase activity, hydrolyzing O-glycosyl compounds; GO:0008422,beta-glucosidase activity; GO:0015926,glucosidase activity; GO:0016787,hydrolase activity; GO:0016798,hydrolase activity, acting on g…	PF00332.18:Glycosyl hydrolases family 17	--	--	--
Dioal.13G060800.v2.1	0	0.09	1.08	52.53	35.02	46.14	0	1	13	599	431	546	6.49847	1.04289e-14	4.50862e-13	up	Chr13	18574716	18575438	+	Dioal.13G060800	--	K20535 mitogen-activated protein kinase 1/2 [EC:2.7.11.24] | (RefSeq) mitogen-activated protein kinase KSS1-like (A)	ko04016: MAPK signaling pathway - plant	OMO97518.1	--	At4g02210	GO:0016021,integral component of membrane; GO:0005575,cellular_component; GO:0016020,membrane; GO:0031224,intrinsic component of membrane; GO:0044425,membrane part	PF12776.7:Myb/SANT-like DNA-binding domain	--	--	--
Dioal.04G050400.v2.1	0	0	0	12.83	13.67	8.96	0	0	0	200	230	145	9.76077	1.05647e-14	4.55676e-13	up	Chr4	4931694	4932538	+	Dioal.04G050400	--	K19038 E3 ubiquitin-protein ligase ATL41 [EC:2.3.2.27] | (RefSeq) E3 ubiquitin-protein ligase ATL41-like (A)	--	XP_008790059.1	ATL42_ARATH RecName: Full=E3 ubiquitin-protein ligase ATL42; EC=2.3.2.27 {ECO:0000269|PubMed:15644464}; AltName: Full=RING-H2 finger protein ATL42; AltName: Full=RING-type E3 ubiquitin transferase ATL42 {ECO:0000305}; Flags: Precursor;	At4g28890	GO:0016021,integral component of membrane; GO:0046872,metal ion binding; GO:0004842,ubiquitin-protein transferase activity; GO:0016567,protein ubiquitination; GO:0003674,molecular_function; GO:0005488,binding; GO:0043167,ion binding; GO:0043169,cation binding; GO:0003824,catalytic activity; GO:0016740,transferase activity; GO:0019787,ubiquitin-like protein transferase activity; GO:0140096,catalyt…	PF13639.6:Ring finger domain	--	--	--
Dioal.11G035500.v2.1	0	0	0	10.92	10.68	12.59	0	0	0	163	172	195	9.63755	1.07506e-14	4.61604e-13	up	Chr11	4380403	4382296	+	Dioal.11G035500	--	--	--	--	--	--	--	--	--	--	--
Dioal.15G018500.v2.1	6.7	5.41	2.76	38.87	39.21	40.59	175	133	70	933	1016	1011	2.7263	1.07517e-14	4.61604e-13	up	Chr15	1397969	1402548	-	Dioal.15G018500	--	K13436 pto-interacting protein 1 [EC:2.7.11.1] | (RefSeq) PTI1-like tyrosine-protein kinase 1 (A)	ko04626: Plant-pathogen interaction	XP_007162348.1	Y2197_ARATH RecName: Full=Probable protein kinase At2g41970; EC=2.7.11.-;	At2g41970	GO:0005886,plasma membrane; GO:0005524,ATP binding; GO:0004674,protein serine/threonine kinase activity; GO:0004713,protein tyrosine kinase activity; GO:0009860,pollen tube growth; GO:0048768,root hair cell tip growth; GO:0000166,nucleotide binding; GO:0003674,molecular_function; GO:0005488,binding; GO:0008144,drug binding; GO:0017076,purine nucleotide binding; GO:0030554,adenyl nucleotide bindin…	PF07714.17:Protein tyrosine kinase	--	--	--
Dioal.09G071500.v2.1	3.29	1.18	0.66	56.29	26.27	38.86	77	26	15	1213	611	869	4.33695	1.13596e-14	4.85468e-13	up	Chr9	19526507	19530126	-	Dioal.09G071500	--	K01859 chalcone isomerase [EC:5.5.1.6] | (RefSeq) chalcone--flavonone isomerase 2-like (A)	ko00941: Flavonoid biosynthesis; ko01100: Metabolic pathways; ko01110: Biosynthesis of secondary metabolites	AGJ50586.1	CFI_CAMSI RecName: Full=Chalcone--flavanone isomerase; Short=Chalcone isomerase; EC=5.5.1.6;	At3g55120	GO:0045430,chalcone isomerase activity; GO:0009813,flavonoid biosynthetic process; GO:0003674,molecular_function; GO:0003824,catalytic activity; GO:0016853,isomerase activity; GO:0016872,intramolecular lyase activity; GO:0008152,metabolic process; GO:0008150,biological_process; GO:0009058,biosynthetic process; GO:0009812,flavonoid metabolic process; GO:0071704,organic substance metabolic process;…	PF02431.15:Chalcone-flavanone isomerase	--	--	--
novel.2169	0.45	0.77	0.56	7.53	6.32	5.69	18	29	22	278	252	218	3.16015	1.28121e-14	5.45042e-13	up	Chr3	9310235	9322297	-	--	--	K21596 calmodulin-binding transcription activator | (RefSeq) calmodulin-binding transcription activator 6-like (A)	--	XP_021673119.1	--	At3g29732	--	PF02992.14:Transposase family tnp2	--	--	--
Dioal.16G017100.v2.1	3.33	2.98	3.32	28.2	16.56	22.28	127	107	123	989	627	811	2.51038	1.32989e-14	5.64463e-13	up	Chr16	1136835	1138998	+	Dioal.16G017100	--	K19042 E3 ubiquitin-protein ligase BOI and related proteins [EC:2.3.2.27] | (RefSeq) BOI-related E3 ubiquitin-protein ligase 1-like isoform X1 (A)	--	XP_009388296.1	BRG1_ARATH RecName: Full=BOI-related E3 ubiquitin-protein ligase 1; EC=2.3.2.27 {ECO:0000269|PubMed:20921156}; AltName: Full=RING-type E3 ubiquitin transferase BRG1 {ECO:0000305};	At1g32740	GO:0046872,metal ion binding; GO:0004842,ubiquitin-protein transferase activity; GO:0006952,defense response; GO:0043161,proteasome-mediated ubiquitin-dependent protein catabolic process; GO:0043067,regulation of programmed cell death; GO:0003674,molecular_function; GO:0005488,binding; GO:0043167,ion binding; GO:0043169,cation binding; GO:0003824,catalytic activity; GO:0016740,transferase activit…	PF13920.6:Zinc finger, C3HC4 type (RING finger)	--	--	--
novel.3138	1.33	0.63	0.53	20.3	10.52	17.38	18	8	7	252	141	224	4.00371	1.36891e-14	5.79703e-13	up	Chr9	16278542	16280087	+	--	--	K11168 dehydrogenase/reductase SDR family member 12 [EC:1.1.-.-] | (RefSeq) dehydrogenase/reductase SDR family member 12 (A)	--	XP_016556100.1	--	At4g09750	--	--	--	--	--
Dioal.10G034100.v2.1	0.76	0.5	0.39	22.62	5.42	11.67	44	27	22	1199	310	642	4.32557	1.42821e-14	6.02218e-13	up	Chr10	31351952	31354824	+	Dioal.10G034100	--	K22133 oxalate---CoA ligase [EC:6.2.1.8] | (RefSeq) oxalate--CoA ligase (A)	ko00630: Glyoxylate and dicarboxylate metabolism; ko01100: Metabolic pathways	XP_010255179.1	LRK91_ARATH RecName: Full=L-type lectin-domain containing receptor kinase IX.1 {ECO:0000303|PubMed:19773388}; Short=LecRK-IX.1 {ECO:0000303|PubMed:19773388}; EC=2.7.11.1 {ECO:0000255|PROSITE-ProRule:PRU00159}; Flags: Precursor;	At5g10530	GO:0016021,integral component of membrane; GO:0005886,plasma membrane; GO:0005524,ATP binding; GO:0030246,carbohydrate binding; GO:0106310,NA; GO:0106311,NA; GO:0004675,transmembrane receptor protein serine/threonine kinase activity; GO:0042742,defense response to bacterium; GO:0002229,defense response to oomycetes; GO:0010942,positive regulation of cell death; GO:0010726,positive regulation of h…	PF00139.19:Legume lectin domain	--	--	--
Dioal.08G017800.v2.1	0.23	0.05	0	11.65	6.06	7.58	5	1	0	228	128	154	6.20258	1.42854e-14	6.02218e-13	up	Chr8	1153905	1159010	-	Dioal.08G017800	--	K00784 ribonuclease Z [EC:3.1.26.11] | (RefSeq) tRNase Z TRZ2, chloroplastic isoform X2 (A)	ko03013: RNA transport	XP_006839090.1	RNZN_WHEAT RecName: Full=Nuclear ribonuclease Z; Short=RNase Z; EC=3.1.26.11; AltName: Full=Zinc phosphodiesterase ELAC; AltName: Full=tRNA 3 endonuclease; AltName: Full=tRNase Z; Flags: Fragment;	At2g04530	GO:0005634,nucleus; GO:0004519,endonuclease activity; GO:0046872,metal ion binding; GO:0008033,tRNA processing; GO:0003674,molecular_function; GO:0003824,catalytic activity; GO:0004518,nuclease activity; GO:0016787,hydrolase activity; GO:0016788,hydrolase activity, acting on ester bonds; GO:0005488,binding; GO:0043167,ion binding; GO:0043169,cation binding; GO:0008152,metabolic process; GO:000613…	--	--	--	--
Dioal.14G103000.v2.1	10.21	7.46	6.72	56.54	40.38	44.11	228	157	146	1161	895	940	2.2565	1.43356e-14	6.0262e-13	up	Chr14	18565258	18567692	-	Dioal.14G103000	--	K07904 Ras-related protein Rab-11A | (RefSeq) ras-related protein RABA5c-like (A)	ko04144: Endocytosis	XP_021980919.1	RAA5C_ARATH RecName: Full=Ras-related protein RABA5c; Short=AtRABA5c; AltName: Full=Ras-related protein Ara-4; AltName: Full=Ras-related protein Rab11F; Short=AtRab11F;	At1g05810	GO:0005829,cytosol; GO:0012505,endomembrane system; GO:0000139,Golgi membrane; GO:0005795,Golgi stack; GO:0005798,Golgi-associated vesicle; GO:0005886,plasma membrane; GO:0005802,trans-Golgi network; GO:0005525,GTP binding; GO:0003924,GTPase activity; GO:0048219,inter-Golgi cisterna vesicle-mediated transport; GO:0006886,intracellular protein transport; GO:0009408,response to heat; GO:0000166,nuc…	PF00071.22:Ras family	--	--	--
Dioal.04G138500.v2.1	3.59	0.68	0.43	37.67	149.8	84.88	95	17	11	916	3932	2142	5.64393	1.43596e-14	6.0262e-13	up	Chr4	21303714	21305144	-	Dioal.04G138500	--	K05277 anthocyanidin synthase [EC:1.14.20.4] | (RefSeq) leucoanthocyanidin dioxygenase-like (A)	ko00941: Flavonoid biosynthesis; ko01100: Metabolic pathways; ko01110: Biosynthesis of secondary metabolites	AKQ62703.1	LDOX_ARATH RecName: Full=Leucoanthocyanidin dioxygenase; Short=LDOX; Short=Leucocyanidin oxygenase; EC=1.14.20.4 {ECO:0000269|PubMed:16153644}; AltName: Full=Anthocyanidin synthase; Short=ANS; AltName: Full=Leucoanthocyanidin hydroxylase; AltName: Full=Protein TANNIN DEFICIENT SEED 4; Short=TDS4; AltName: Full=Protein TRANSPARENT TESTA 11; Short=TT11; AltName: Full=Protein TRANSPARENT TESTA 17; S…	At4g22880	GO:0051213,dioxygenase activity; GO:0031418,L-ascorbic acid binding; GO:0050589,leucocyanidin oxygenase activity; GO:0046872,metal ion binding; GO:0009718,anthocyanin-containing compound biosynthetic process; GO:0010023,proanthocyanidin biosynthetic process; GO:0009753,response to jasmonic acid; GO:0009611,response to wounding; GO:0007033,vacuole organization; GO:0003674,molecular_function; GO:00…	PF14226.6:non-haem dioxygenase in morphine synthesis N-terminal	--	--	--
Dioal.04G173500.v2.1	0.08	0.02	0.04	1.72	3.1	3.54	4	1	2	84	163	179	5.66439	1.60656e-14	6.71189e-13	up	Chr4	23593442	23608892	+	Dioal.04G173500	--	K08740 DNA mismatch repair protein MSH4 | (RefSeq) DNA mismatch repair protein MSH4 isoform X2 (A)	--	XP_008796122.1	MSH4_ARATH RecName: Full=DNA mismatch repair protein MSH4; Short=AtMSH4; AltName: Full=MutS protein homolog 4;	At4g17380	GO:0000794,condensed nuclear chromosome; GO:0043073,germ cell nucleus; GO:0009506,plasmodesma; GO:0000795,synaptonemal complex; GO:0005524,ATP binding; GO:0008094,DNA-dependent ATPase activity; GO:0030983,mismatched DNA binding; GO:0007129,synapsis; GO:0045143,homologous chromosome segregation; GO:0000710,meiotic mismatch repair; GO:0010777,meiotic mismatch repair involved in reciprocal meiotic r…	PF00488.21:MutS domain V	--	--	--
Dioal.03G035000.v2.1	0	0	0	2.76	6.22	2.52	0	0	0	161	391	152	10.036	1.64419e-14	6.83844e-13	up	Chr3	3186051	3190205	-	Dioal.03G035000	--	K17550 protein phosphatase 1 regulatory subunit 7 | (RefSeq) leucine-rich repeat receptor-like serine/threonine-protein kinase BAM2 (A)	--	XP_022885513.1	RLP8_ARATH RecName: Full=Receptor-like protein 8 {ECO:0000303|PubMed:18434605}; Short=AtRLP8 {ECO:0000303|PubMed:18434605}; AltName: Full=RESISTANCE TO PERONOSPORA PARASITICA 27 {ECO:0000312|EMBL:CAE51863.1, ECO:0000312|EMBL:CAE51864.1}; Flags: Precursor;	At2g25470	GO:0016021,integral component of membrane; GO:0005886,plasma membrane; GO:0005575,cellular_component; GO:0016020,membrane; GO:0031224,intrinsic component of membrane; GO:0044425,membrane part; GO:0005623,cell; GO:0044464,cell part; GO:0071944,cell periphery	PF08263.12:Leucine rich repeat N-terminal domain	--	--	--
Dioal.03G080200.v2.1	0.57	0.27	0.36	9.9	6.82	4.88	18	8	11	285	212	146	3.89424	1.81413e-14	7.49507e-13	up	Chr3	20329350	20331089	+	Dioal.03G080200	--	K13457 disease resistance protein RPM1 | (RefSeq) LOW QUALITY PROTEIN: probable disease resistance protein RF45 (A)	ko04626: Plant-pathogen interaction	XP_019051626.1	RP8L2_ARATH RecName: Full=Probable disease resistance RPP8-like protein 2;	At1g53350	GO:0043531,ADP binding; GO:0005524,ATP binding; GO:0006952,defense response; GO:0000166,nucleotide binding; GO:0003674,molecular_function; GO:0005488,binding; GO:0017076,purine nucleotide binding; GO:0030554,adenyl nucleotide binding; GO:0032553,ribonucleotide binding; GO:0032555,purine ribonucleotide binding; GO:0032559,adenyl ribonucleotide binding; GO:0036094,small molecule binding; GO:0043167…	--	--	--	--
Dioal.02G058100.v2.1	38.2	70.68	13.08	980.08	728.34	1084.74	949	1654	316	22386	17957	25712	4.2214	1.95174e-14	8.01029e-13	up	Chr2	18280969	18282257	-	Dioal.02G058100	--	--	--	--	--	--	--	--	--	--	--
Dioal.18G038200.v2.1	0.42	0.12	0.16	7.59	5.29	5.34	11	3	4	181	136	132	4.42175	2.13008e-14	8.70391e-13	up	Chr18	16517843	16532162	+	Dioal.18G038200	--	K11416 NAD+-dependent protein deacetylase sirtuin 6 [EC:2.3.1.286] | (RefSeq) NAD-dependent protein deacetylase SRT1-like isoform X1 (A)	ko00760: Nicotinate and nicotinamide metabolism; ko01100: Metabolic pathways	XP_020090897.1	SIR1_ARATH RecName: Full=NAD-dependent protein deacetylase SRT1; EC=2.3.1.286; AltName: Full=Regulatory protein SIR2 homolog 1; AltName: Full=SIR2-like protein 1;	At5g55760	GO:0005634,nucleus; GO:0019213,deacetylase activity; GO:0004407,histone deacetylase activity; GO:0046872,metal ion binding; GO:0070403,NAD+ binding; GO:0003714,transcription corepressor activity; GO:0016740,transferase activity; GO:0009873,ethylene-activated signaling pathway; GO:0070932,histone H3 deacetylation; GO:0043970,histone H3-K9 acetylation; GO:0000122,negative regulation of transcriptio…	PF02146.17:Sir2 family	--	--	--
novel.467	2.28	1.12	1.03	12.48	18.8	17.62	41	19	18	206	335	302	3.19148	2.14435e-14	8.74303e-13	up	Chr12	2588219	2591169	+	--	--	K02865 large subunit ribosomal protein L10Ae | (RefSeq) hypothetical protein (A)	ko03010: Ribosome	XP_006424242.1	R10A3_ARATH RecName: Full=60S ribosomal protein L10a-3;	At5g22440	GO:0022625,cytosolic large ribosomal subunit; GO:0022626,cytosolic ribosome; GO:0005730,nucleolus; GO:0009536,plastid; GO:0042788,polysomal ribosome; GO:0003723,RNA binding; GO:0003735,structural constituent of ribosome; GO:0000470,maturation of LSU-rRNA; GO:0006412,translation; GO:0003674,molecular_function; GO:0003676,nucleic acid binding; GO:0005488,binding; GO:0097159,organic cyclic compound …	PF00687.21:Ribosomal protein L1p/L10e family	--	--	--
Dioal.03G013500.v2.1	1.26	0.67	0.24	78.86	11.34	48.85	16	8	3	921	143	592	5.75412	2.15501e-14	8.76733e-13	up	Chr3	906750	907382	-	Dioal.03G013500	--	--	--	XP_008781936.1	--	--	--	--	--	--	--
Dioal.18G094100.v2.1	0.39	0.52	0.03	11.74	9.42	18.57	16	20	1	441	382	724	5.12618	2.17239e-14	8.81876e-13	up	Chr18	25986906	25989143	+	Dioal.18G094100	--	K03320 ammonium transporter, Amt family | (RefSeq) ammonium transporter 2 member 1-like (A)	--	XP_010922589.1	AMT22_ORYSJ RecName: Full=Ammonium transporter 2 member 2; Short=OsAMT2;2;	At2g38290	GO:0005887,integral component of plasma membrane; GO:0008519,ammonium transmembrane transporter activity; GO:0019740,nitrogen utilization; GO:0003674,molecular_function; GO:0005215,transporter activity; GO:0022857,transmembrane transporter activity; GO:0008324,cation transmembrane transporter activity; GO:0015075,ion transmembrane transporter activity; GO:0008150,biological_process; GO:0005886,pl…	PF00909.21:Ammonium Transporter Family	--	--	--
Dioal.08G009000.v2.1	6.63	4.4	4.59	26.5	22.23	26.38	306	191	206	1124	1018	1161	1.98772	2.21338e-14	8.96563e-13	up	Chr8	493745	497305	-	Dioal.08G009000	--	--	--	XP_008775962.1	--	At5g61260	GO:0005516,calmodulin binding; GO:0005515,protein binding; GO:0003674,molecular_function; GO:0005488,binding	PF07839.11:Plant calmodulin-binding domain	--	--	--
Dioal.19G011600.v2.1	0.75	0.47	0.34	4.77	18.23	13.52	32	19	14	187	771	550	4.2711	2.24945e-14	9.09198e-13	up	Chr19	826830	829505	-	Dioal.19G011600	--	K05280 flavonoid 3'-monooxygenase [EC:1.14.14.82] | (RefSeq) flavonoid 3'-monooxygenase (A)	ko00941: Flavonoid biosynthesis; ko00944: Flavone and flavonol biosynthesis; ko01100: Metabolic pathways; ko01110: Biosynthesis of secondary metabolites	BAS69325.1	CYP1_CROXC RecName: Full=Flavonoid 3'-monooxygenase CYP75B137 {ECO:0000305}; EC=1.14.14.82 {ECO:0000269|PubMed:31004005}; AltName: Full=Cytochrome P450 1 {ECO:0000303|PubMed:31004005}; Short=CcCYP1 {ECO:0000303|PubMed:31004005}; AltName: Full=Cytochrome P450 75B137 {ECO:0000303|PubMed:31004005}; AltName: Full=Flavonoid 3'-hydroxylase CYP75B137 {ECO:0000305};	At5g07990	GO:0016021,integral component of membrane; GO:0016711,flavonoid 3'-monooxygenase activity; GO:0020037,heme binding; GO:0005506,iron ion binding; GO:0009813,flavonoid biosynthetic process; GO:0003674,molecular_function; GO:0003824,catalytic activity; GO:0004497,monooxygenase activity; GO:0016491,oxidoreductase activity; GO:0016705,oxidoreductase activity, acting on paired donors, with incorporatio…	PF00067.22:Cytochrome P450	--	--	--
Dioal.14G057300.v2.1	0.84	0.15	0.15	56.54	5.31	56.43	41	7	7	2543	258	2634	6.47931	2.25578e-14	9.09781e-13	up	Chr14	11547326	11550874	-	Dioal.14G057300	--	K13680 beta-mannan synthase [EC:2.4.1.32] | (RefSeq) glucomannan 4-beta-mannosyltransferase 9-like (A)	--	XP_010940677.1	CSLA9_ARATH RecName: Full=Glucomannan 4-beta-mannosyltransferase 9 {ECO:0000305}; EC=2.4.1.32 {ECO:0000269|PubMed:15647349, ECO:0000269|PubMed:17307900}; AltName: Full=Cellulose synthase-like protein A9 {ECO:0000303|PubMed:14612582}; Short=AtCslA9 {ECO:0000303|PubMed:14612582}; AltName: Full=Glucomannan synthase {ECO:0000305}; AltName: Full=Mannan synthase 9 {ECO:0000305}; AltName: Full=Protein R…	At5g03760	GO:0005794,Golgi apparatus; GO:0000139,Golgi membrane; GO:0016021,integral component of membrane; GO:0047259,glucomannan 4-beta-mannosyltransferase activity; GO:0051753,mannan synthase activity; GO:0016757,transferase activity, transferring glycosyl groups; GO:0071555,cell wall organization; GO:0009294,DNA mediated transformation; GO:0009617,response to bacterium; GO:0000030,mannosyltransferase a…	PF13641.6:Glycosyltransferase like family 2	--	--	--
Dioal.13G074700.v2.1	0.09	0.12	0.03	4.75	5.87	2.78	3	4	1	150	200	91	5.52394	2.46385e-14	9.91553e-13	up	Chr13	23476615	23478325	+	Dioal.13G074700	--	K13459 disease resistance protein RPS2 | (RefSeq) disease resistance protein SUMM2-like (A)	ko04626: Plant-pathogen interaction	XP_020703798.1	RPS5_ARATH RecName: Full=Disease resistance protein RPS5; AltName: Full=Resistance to Pseudomonas syringae protein 5; AltName: Full=pNd3/pNd10;	At1g12220	GO:0005886,plasma membrane; GO:0043531,ADP binding; GO:0005524,ATP binding; GO:0042802,identical protein binding; GO:0000166,nucleotide binding; GO:0038023,signaling receptor activity; GO:0008219,cell death; GO:0006952,defense response; GO:0042742,defense response to bacterium; GO:0009626,plant-type hypersensitive response; GO:0003674,molecular_function; GO:0005488,binding; GO:0017076,purine nucl…	PF00931.22:NB-ARC domain	--	--	--
Dioal.20G026300.v2.1	0	0	0	9.19	5.02	7.2	0	0	0	229	135	186	9.70607	2.51416e-14	1.00745e-12	up	Chr20	9916535	9918358	+	Dioal.20G026300	--	K01883 cysteinyl-tRNA synthetase [EC:6.1.1.16] | (RefSeq) cysteine--tRNA ligase, chloroplastic/mitochondrial-like (A)	ko00970: Aminoacyl-tRNA biosynthesis	OAY82279.1	CPS1_MAIZE RecName: Full=Cysteine--tRNA ligase CPS1, chloroplastic/mitochondrial {ECO:0000305}; EC=6.1.1.16 {ECO:0000305}; AltName: Full=Chloroplast synthesis protein 1 {ECO:0000303|PubMed:25725436}; AltName: Full=Cysteinyl-tRNA synthetase {ECO:0000305}; Flags: Precursor;	At2g31170	GO:0009507,chloroplast; GO:0005737,cytoplasm; GO:0005739,mitochondrion; GO:0005524,ATP binding; GO:0004817,cysteine-tRNA ligase activity; GO:0046872,metal ion binding; GO:0006423,cysteinyl-tRNA aminoacylation; GO:0006417,regulation of translation; GO:0000166,nucleotide binding; GO:0003674,molecular_function; GO:0005488,binding; GO:0008144,drug binding; GO:0017076,purine nucleotide binding; GO:003…	PF01406.19:tRNA synthetases class I (C) catalytic domain	--	--	--
novel.2682	22.1	13.71	17.01	74.99	78.58	85.98	628	367	470	1959	2216	2331	1.90025	2.66983e-14	1.05845e-12	up	Chr6	13039766	13042722	+	--	--	K24104 GPN-loop GTPase | (RefSeq) LOW QUALITY PROTEIN: uncharacterized protein LOC104799061 (A)	--	XP_008785547.1	CRK28_ARATH RecName: Full=Cysteine-rich receptor-like protein kinase 28; Short=Cysteine-rich RLK28; EC=2.7.11.-; Flags: Precursor;	At5g59610	GO:0016021,integral component of membrane; GO:0005886,plasma membrane; GO:0005524,ATP binding; GO:0106310,NA; GO:0004674,protein serine/threonine kinase activity; GO:0106311,NA; GO:0006468,protein phosphorylation; GO:0000166,nucleotide binding; GO:0003674,molecular_function; GO:0005488,binding; GO:0008144,drug binding; GO:0017076,purine nucleotide binding; GO:0030554,adenyl nucleotide binding; GO…	--	--	--	--
Dioal.08G123900.v2.1	0.27	0.29	0	16.86	22.18	6.03	5	5	0	283	402	105	6.06203	2.67776e-14	1.05934e-12	up	Chr8	20298283	20299741	-	Dioal.08G123900	--	K23953 plant cysteine oxidase [EC:1.13.11.-] | (RefSeq) plant cysteine oxidase 2-like (A)	--	XP_008791362.1	PCO2_ARATH RecName: Full=Plant cysteine oxidase 2 {ECO:0000303|PubMed:24599061}; Short=AtPCO2 {ECO:0000303|PubMed:33207269}; EC=1.13.11.20 {ECO:0000269|PubMed:24599061, ECO:0000269|PubMed:29848548, ECO:0000269|PubMed:33207269}; AltName: Full=Hypoxia-responsive unknown protein 43 {ECO:0000303|PubMed:20097791};	At5g39890	GO:0005829,cytosol; GO:0005634,nucleus; GO:0017172,cysteine dioxygenase activity; GO:0046872,metal ion binding; GO:0071456,cellular response to hypoxia; GO:0070483,detection of hypoxia; GO:0018171,peptidyl-cysteine oxidation; GO:0001666,response to hypoxia; GO:0003674,molecular_function; GO:0003824,catalytic activity; GO:0016491,oxidoreductase activity; GO:0016701,oxidoreductase activity, acting …	PF07847.12:PCO_ADO	--	--	--
Dioal.09G054200.v2.1	142.67	107.26	86.1	646.5	565.4	494.53	6745	4777	3959	28102	26528	22308	2.07297	2.77822e-14	1.0888e-12	up	Chr9	18063978	18073986	+	Dioal.09G054200	--	K15633 2,3-bisphosphoglycerate-independent phosphoglycerate mutase [EC:5.4.2.12] | (RefSeq) 2,3-bisphosphoglycerate-independent phosphoglycerate mutase (A)	ko00010: Glycolysis / Gluconeogenesis; ko00260: Glycine, serine and threonine metabolism; ko01100: Metabolic pathways; ko01110: Biosynthesis of secondary metabolites; ko01200: Carbon metabolism; ko01230: Biosynthesis of amino acids	XP_010922826.1	PMGI_MESCR RecName: Full=2,3-bisphosphoglycerate-independent phosphoglycerate mutase; Short=BPG-independent PGAM; Short=Phosphoglyceromutase; EC=5.4.2.12; AltName: Full=PGAM-I;	At3g08590	GO:0005737,cytoplasm; GO:0030145,manganese ion binding; GO:0004619,phosphoglycerate mutase activity; GO:0006007,glucose catabolic process; GO:0006096,glycolytic process; GO:0003674,molecular_function; GO:0005488,binding; GO:0046872,metal ion binding; GO:0043167,ion binding; GO:0043169,cation binding; GO:0046914,transition metal ion binding; GO:0003824,catalytic activity; GO:0016853,isomerase acti…	PF01676.18:Metalloenzyme superfamily	--	--	--
Dioal.04G104800.v2.1	43.81	44.16	31.39	163.96	191.15	176.15	1788	1698	1246	6153	7743	6860	1.86652	2.77939e-14	1.0888e-12	up	Chr4	18747112	18752857	+	Dioal.04G104800	--	K01369 legumain [EC:3.4.22.34] | (RefSeq) vacuolar-processing enzyme (A)	--	XP_008797891.1	VPE_CITSI RecName: Full=Vacuolar-processing enzyme; Short=VPE; EC=3.4.22.-; Flags: Precursor;	At4g32940	GO:0004197,cysteine-type endopeptidase activity; GO:0051603,proteolysis involved in cellular protein catabolic process; GO:0003674,molecular_function; GO:0003824,catalytic activity; GO:0004175,endopeptidase activity; GO:0008234,cysteine-type peptidase activity; GO:0008233,peptidase activity; GO:0070011,peptidase activity, acting on L-amino acid peptides; GO:0016787,hydrolase activity; GO:0140096,…	PF01650.18:Peptidase C13 family	--	--	--
novel.1929	0	0	0	17.66	19.86	11.56	0	0	0	187	227	127	9.67256	2.97451e-14	1.1595e-12	up	Chr2	19683187	19684027	+	--	--	--	--	--	--	--	--	--	--	--	--
Dioal.07G023400.v2.1	0.63	0.17	0.64	9.37	9.21	8.38	12	3	12	165	175	153	3.9427	3.06514e-14	1.19233e-12	up	Chr7	1517901	1520530	-	Dioal.07G023400	--	K10661 E3 ubiquitin-protein ligase MARCH6 [EC:2.3.2.27] | (RefSeq) probable E3 ubiquitin ligase SUD1 isoform X1 (A)	ko04141: Protein processing in endoplasmic reticulum	XP_010921508.1	SUD1_ARATH RecName: Full=Probable E3 ubiquitin ligase SUD1; EC=2.3.2.27; AltName: Full=Protein ECERIFERUM 9; AltName: Full=Protein SUPPRESSOR OF DRY2 DEFFECTS 1; Short=AtSUD1; AltName: Full=RING-type E3 ubiquitin transferase SUD1 {ECO:0000305}; AltName: Full=RING/U-box domain-containing protein;	At5g38070	GO:0030176,integral component of endoplasmic reticulum membrane; GO:0004842,ubiquitin-protein transferase activity; GO:0008270,zinc ion binding; GO:0042335,cuticle development; GO:0010143,cutin biosynthetic process; GO:0008299,isoprenoid biosynthetic process; GO:1900490,positive regulation of hydroxymethylglutaryl-CoA reductase (NADPH) activity; GO:0009414,response to water deprivation; GO:001034…	PF12428.8:Protein of unknown function (DUF3675)	--	--	--
Dioal.07G065400.v2.1	0.13	0	0	44.93	11.09	7.88	3	0	0	950	253	173	8.6839	3.27557e-14	1.27153e-12	up	Chr7	16041530	16046382	-	Dioal.07G065400	--	K25108 licheninase [EC:3.2.1.73] | (RefSeq) glucan endo-1,3-beta-glucosidase-like (A)	--	XP_020086244.1	E13C_MUSAC RecName: Full=Glucan endo-1,3-beta-glucosidase {ECO:0000305}; EC=3.2.1.39 {ECO:0000269|PubMed:10672030}; AltName: Full=Beta-1,3-glucanase {ECO:0000303|PubMed:10672030}; AltName: Allergen=Mus a 5 {ECO:0000305}; Flags: Precursor;	At3g57260	GO:0042973,glucan endo-1,3-beta-D-glucosidase activity; GO:0005975,carbohydrate metabolic process; GO:0003674,molecular_function; GO:0003824,catalytic activity; GO:0004553,hydrolase activity, hydrolyzing O-glycosyl compounds; GO:0008422,beta-glucosidase activity; GO:0015926,glucosidase activity; GO:0016787,hydrolase activity; GO:0016798,hydrolase activity, acting on glycosyl bonds; GO:0008152,met…	PF00332.18:Glycosyl hydrolases family 17	--	--	--
Dioal.07G034200.v2.1	3.98	1.93	2.19	23.74	19.78	18.63	114	52	61	625	562	509	2.67635	3.35528e-14	1.29977e-12	up	Chr7	2867879	2872403	-	Dioal.07G034200	--	K02160 acetyl-CoA carboxylase biotin carboxyl carrier protein | (RefSeq) biotin carboxyl carrier protein of acetyl-CoA carboxylase, chloroplastic-like (A)	ko00061: Fatty acid biosynthesis; ko00620: Pyruvate metabolism; ko00640: Propanoate metabolism; ko01100: Metabolic pathways; ko01110: Biosynthesis of secondary metabolites; ko01200: Carbon metabolism; ko01212: Fatty acid metabolism	XP_020108936.1	--	At3g56130	GO:0009507,chloroplast; GO:0045717,negative regulation of fatty acid biosynthetic process; GO:0008152,metabolic process; GO:0006082,organic acid metabolic process; GO:0006629,lipid metabolic process; GO:0006631,fatty acid metabolic process; GO:0006633,fatty acid biosynthetic process; GO:0008150,biological_process; GO:0008610,lipid biosynthetic process; GO:0009058,biosynthetic process; GO:0009889,…	PF00364.22:Biotin-requiring enzyme	--	--	--
Dioal.15G059900.v2.1	0	0	0	51.62	9.01	10.78	0	0	0	780	147	169	10.7425	3.38682e-14	1.30737e-12	up	Chr15	17532272	17542342	-	Dioal.15G059900	--	K01695 tryptophan synthase alpha chain [EC:4.2.1.20] | (RefSeq) tryptophan synthase alpha chain-like (A)	ko00260: Glycine, serine and threonine metabolism; ko00400: Phenylalanine, tyrosine and tryptophan biosynthesis; ko01100: Metabolic pathways; ko01110: Biosynthesis of secondary metabolites; ko01230: Biosynthesis of amino acids	XP_010937417.1	TRPA1_ARATH RecName: Full=Tryptophan synthase alpha chain; EC=4.2.1.20; AltName: Full=Indole synthase; AltName: Full=Indole-3-glycerol-phosphate lyase; EC=4.1.2.8;	At4g02610	GO:0009507,chloroplast; GO:0005737,cytoplasm; GO:0005829,cytosol; GO:0033984,indole-3-glycerol-phosphate lyase activity; GO:0004834,tryptophan synthase activity; GO:0009851,auxin biosynthetic process; GO:0000162,tryptophan biosynthetic process; GO:0003674,molecular_function; GO:0003824,catalytic activity; GO:0016829,lyase activity; GO:0016830,carbon-carbon lyase activity; GO:0016832,aldehyde-lyas…	PF00290.20:Tryptophan synthase alpha chain	--	--	--
Dioal.05G189900.v2.1	0.04	0	0	29.09	6.57	31.83	1	0	0	628	153	713	10.1868	3.38892e-14	1.30737e-12	up	Chr5	23061617	23065990	-	Dioal.05G189900	--	K10206 LL-diaminopimelate aminotransferase [EC:2.6.1.83] | (RefSeq) aminotransferase ALD1 homolog (A)	ko00300: Lysine biosynthesis; ko01100: Metabolic pathways; ko01110: Biosynthesis of secondary metabolites; ko01230: Biosynthesis of amino acids	XP_008798447.1	DAPAT_ORYSJ RecName: Full=Probable LL-diaminopimelate aminotransferase, chloroplastic; Short=DAP-AT; Short=DAP-aminotransferase; Short=LL-DAP-aminotransferase; EC=2.6.1.83; Flags: Precursor;	At4g33680	GO:0009507,chloroplast; GO:0010285,L,L-diaminopimelate aminotransferase activity; GO:0030170,pyridoxal phosphate binding; GO:0009089,lysine biosynthetic process via diaminopimelate; GO:0003674,molecular_function; GO:0003824,catalytic activity; GO:0008483,transaminase activity; GO:0016740,transferase activity; GO:0016769,transferase activity, transferring nitrogenous groups; GO:0005488,binding; GO…	PF00155.21:Aminotransferase class I and II	--	--	--
Dioal.20G064900.v2.1	0.51	0.08	0.15	12.65	17.92	7.98	7	1	2	159	243	104	5.43663	3.49771e-14	1.34642e-12	up	Chr20	15186431	15187111	+	Dioal.20G064900	--	K11253 histone H3 | (RefSeq) uncharacterized protein LOC110629262 (A)	--	PHT60207.1	H32_ARATH RecName: Full=Histone H3.2; AltName: Full=Histone H3.1;	At3g27360	GO:0010369,chromocenter; GO:0005829,cytosol; GO:0005576,extracellular region; GO:0000786,nucleosome; GO:0005634,nucleus; GO:0005886,plasma membrane; GO:0009536,plastid; GO:0003677,DNA binding; GO:0046982,protein heterodimerization activity; GO:0003674,molecular_function; GO:0003676,nucleic acid binding; GO:0005488,binding; GO:0097159,organic cyclic compound binding; GO:1901363,heterocyclic compou…	PF00125.24:Core histone H2A/H2B/H3/H4	--	--	--
Dioal.19G037200.v2.1	1.11	1.91	1.11	14.83	10.35	15.37	39	63	38	478	360	514	2.99006	3.50461e-14	1.34642e-12	up	Chr19	2363896	2365642	+	Dioal.19G037200	--	--	--	XP_023002986.1	--	At5g65170	--	PF05678.14:VQ motif	--	--	--
Dioal.10G015900.v2.1	0.22	0.39	0.41	6.87	3.45	5.01	14	23	25	400	217	303	3.61429	3.60946e-14	1.37818e-12	up	Chr10	2831578	2834906	-	Dioal.10G015900	--	K03131 transcription initiation factor TFIID subunit 6 | (RefSeq) receptor-like protein 9DC3 (A)	ko03022: Basal transcription factors	XP_008789181.1	RLP6_ARATH RecName: Full=Receptor-like protein 6 {ECO:0000303|PubMed:18434605}; Short=AtRLP6 {ECO:0000303|PubMed:18434605}; Flags: Precursor;	At1g45616	GO:0016021,integral component of membrane; GO:0005886,plasma membrane; GO:0005575,cellular_component; GO:0016020,membrane; GO:0031224,intrinsic component of membrane; GO:0044425,membrane part; GO:0005623,cell; GO:0044464,cell part; GO:0071944,cell periphery	PF13855.6:Leucine rich repeat	--	--	--
Dioal.16G089600.v2.1	0.15	0	0	25.28	36.34	14.13	2	0	0	319	495	185	8.72282	3.77368e-14	1.435e-12	up	Chr16	23098774	23101000	-	Dioal.16G089600	--	K11584 serine/threonine-protein phosphatase 2A regulatory subunit B' | (RefSeq) serine/threonine protein phosphatase 2A 57 kDa regulatory subunit B' beta isoform-like (A)	ko03015: mRNA surveillance pathway	ONK77004.1	LLG1_ARATH RecName: Full=GPI-anchored protein LLG1 {ECO:0000305}; AltName: Full=LORELEI-like-GPI-anchored protein 1 {ECO:0000303|PubMed:20163554}; Flags: Precursor;	At5g56170	GO:0031225,anchored component of membrane; GO:0005886,plasma membrane; GO:0009536,plastid; GO:0090406,pollen tube; GO:0045927,positive regulation of growth; GO:0040007,growth; GO:0008150,biological_process; GO:0040008,regulation of growth; GO:0048518,positive regulation of biological process; GO:0050789,regulation of biological process; GO:0065007,biological regulation; GO:0005575,cellular_compon…	--	--	--	--
Dioal.01G096300.v2.1	2.19	1.48	0.61	18.73	29.8	17.22	44	28	12	346	594	330	3.68084	3.81227e-14	1.44631e-12	up	Chr1	26767687	26770638	-	Dioal.01G096300	--	--	--	XP_008777582.1	MWL1_ARATH RecName: Full=Protein MODIFYING WALL LIGNIN-1 {ECO:0000303|PubMed:26930070}; Short=MWL-1 {ECO:0000303|PubMed:26930070}; Flags: Precursor;	At5g17210	GO:0016021,integral component of membrane; GO:0016020,membrane; GO:0005886,plasma membrane; GO:0009809,lignin biosynthetic process; GO:0009808,lignin metabolic process; GO:0008152,metabolic process; GO:0006725,cellular aromatic compound metabolic process; GO:0008150,biological_process; GO:0009058,biosynthetic process; GO:0009698,phenylpropanoid metabolic process; GO:0009699,phenylpropanoid biosyn…	PF06749.12:Protein of unknown function (DUF1218)	--	--	--
Dioal.13G059400.v2.1	0	0	0	114.71	33.21	52.5	0	0	0	400	125	190	10.1048	3.81896e-14	1.44631e-12	up	Chr13	17701334	17702391	-	Dioal.13G059400	--	--	--	XP_010918330.1	MYBF_ARATH RecName: Full=Putative Myb family transcription factor At1g14600;	At2g40260	GO:0005634,nucleus; GO:0003677,DNA binding; GO:0003700,DNA-binding transcription factor activity; GO:0006355,regulation of transcription, DNA-templated; GO:0003674,molecular_function; GO:0003676,nucleic acid binding; GO:0005488,binding; GO:0097159,organic cyclic compound binding; GO:1901363,heterocyclic compound binding; GO:0140110,transcription regulator activity; GO:0008152,metabolic process; G…	--	--	--	--
Dioal.19G099100.v2.1	1.26	0.37	0.57	42.92	8.66	23.07	43	12	19	1350	294	753	4.84038	3.87819e-14	1.46577e-12	up	Chr19	18824789	18827812	-	Dioal.19G099100	--	K16675 palmitoyltransferase ZDHHC9/14/18 [EC:2.3.1.225] | (RefSeq) probable protein S-acyltransferase 7 (A)	--	XP_010250452.1	ZDHC9_ARATH RecName: Full=Probable protein S-acyltransferase 7; EC=2.3.1.225; AltName: Full=Probable palmitoyltransferase At3g26935; AltName: Full=Zinc finger DHHC domain-containing protein At3g26935;	At5g41060	GO:0005829,cytosol; GO:0005783,endoplasmic reticulum; GO:0005794,Golgi apparatus; GO:0016021,integral component of membrane; GO:0005886,plasma membrane; GO:0019706,protein-cysteine S-palmitoyltransferase activity; GO:0018230,peptidyl-L-cysteine S-palmitoylation; GO:0006612,protein targeting to membrane; GO:0003674,molecular_function; GO:0003824,catalytic activity; GO:0016409,palmitoyltransferase …	PF01529.20:DHHC palmitoyltransferase	--	--	--
novel.1871	0	0	0	2.96	2.78	3.22	0	0	0	149	151	168	9.45955	4.02367e-14	1.51767e-12	up	Chr2	14048442	14052653	-	--	--	K01230 mannosyl-oligosaccharide alpha-1,2-mannosidase [EC:3.2.1.113] | (RefSeq) mannosyl-oligosaccharide 1,2-alpha-mannosidase MNS1 (A)	ko00510: N-Glycan biosynthesis; ko00513: Various types of N-glycan biosynthesis; ko01100: Metabolic pathways; ko04141: Protein processing in endoplasmic reticulum	XP_020989587.1	--	At3g22220	GO:0005634,nucleus; GO:0003677,DNA binding; GO:0046872,metal ion binding; GO:0046983,protein dimerization activity; GO:0003674,molecular_function; GO:0003676,nucleic acid binding; GO:0005488,binding; GO:0097159,organic cyclic compound binding; GO:1901363,heterocyclic compound binding; GO:0043167,ion binding; GO:0043169,cation binding; GO:0005515,protein binding; GO:0005622,intracellular; GO:00055…	PF04937.15:Protein of unknown function (DUF 659)	--	--	--
Dioal.14G090900.v2.1	2.49	0.91	0.63	54.42	17.23	32.04	61	21	15	1226	419	749	4.4521	4.16875e-14	1.56425e-12	up	Chr14	17547549	17548876	-	Dioal.14G090900	--	K19042 E3 ubiquitin-protein ligase BOI and related proteins [EC:2.3.2.27] | (RefSeq) probable BOI-related E3 ubiquitin-protein ligase 3 isoform X1 (A)	--	XP_010909317.1	BRG3_ARATH RecName: Full=Probable BOI-related E3 ubiquitin-protein ligase 3; EC=2.3.2.27 {ECO:0000250|UniProtKB:Q9FHE4}; AltName: Full=RING-type E3 ubiquitin transferase BRG3 {ECO:0000305};	At3g12920	GO:0005634,nucleus; GO:0046872,metal ion binding; GO:0004842,ubiquitin-protein transferase activity; GO:0006952,defense response; GO:0043161,proteasome-mediated ubiquitin-dependent protein catabolic process; GO:0043067,regulation of programmed cell death; GO:0003674,molecular_function; GO:0005488,binding; GO:0043167,ion binding; GO:0043169,cation binding; GO:0003824,catalytic activity; GO:0016740…	PF13920.6:Zinc finger, C3HC4 type (RING finger)	--	--	--
Dioal.05G134000.v2.1	0.35	0.19	0.22	18.18	3.45	12.85	10	5	6	473	97	347	5.23231	4.17234e-14	1.56425e-12	up	Chr5	19248665	19250611	-	Dioal.05G134000	--	K18878 BHLH transcription factor Upa20 | (RefSeq) Upa20; transcription factor bHLH137-like (A)	ko04626: Plant-pathogen interaction	XP_008797805.1	BH075_ARATH RecName: Full=Transcription factor bHLH75; AltName: Full=Basic helix-loop-helix protein 75; Short=AtbHLH75; Short=bHLH 75; AltName: Full=Transcription factor EN 78; AltName: Full=bHLH transcription factor bHLH075;	At1g25330	GO:0005634,nucleus; GO:0003677,DNA binding; GO:0003700,DNA-binding transcription factor activity; GO:0046983,protein dimerization activity; GO:2000488,positive regulation of brassinosteroid biosynthetic process; GO:0006355,regulation of transcription, DNA-templated; GO:0003674,molecular_function; GO:0003676,nucleic acid binding; GO:0005488,binding; GO:0097159,organic cyclic compound binding; GO:1…	PF00010.26:Helix-loop-helix DNA-binding domain	bHLH	TF	bHLH
Dioal.15G011300.v2.1	0.13	0.02	0	4.19	2.56	3.99	6	1	0	176	116	174	5.84668	4.42827e-14	1.65355e-12	up	Chr15	753457	757120	-	Dioal.15G011300	--	K05391 cyclic nucleotide gated channel, plant | (RefSeq) cyclic nucleotide-gated ion channel 2-like isoform X1 (A)	ko04626: Plant-pathogen interaction	XP_008785947.1	CNGC2_ARATH RecName: Full=Cyclic nucleotide-gated ion channel 2; Short=AtCNGC2; AltName: Full=Cyclic nucleotide- and calmodulin-regulated ion channel 2; AltName: Full=Protein DEFENSE NO DEATH 1;	At5g15410	GO:0016021,integral component of membrane; GO:0005886,plasma membrane; GO:0005262,calcium channel activity; GO:0005516,calmodulin binding; GO:0030552,cAMP binding; GO:0030553,cGMP binding; GO:0005222,intracellular cAMP-activated cation channel activity; GO:0005221,intracellular cyclic nucleotide activated cation channel activity; GO:0005242,inward rectifier potassium channel activity; GO:0070509,…	PF00520.31:Ion transport protein	--	--	--
Dioal.09G032400.v2.1	10.91	19.1	8.2	181.41	136.58	107.98	772	1273	564	11798	9588	7288	3.18417	4.44871e-14	1.65786e-12	up	Chr9	12967461	12971090	-	Dioal.09G032400	--	K13415 protein brassinosteroid insensitive 1 [EC:2.7.10.1 2.7.11.1] | (RefSeq) brassinosteroid LRR receptor kinase BRI1 (A)	ko04075: Plant hormone signal transduction	XP_010933233.1	MIK2_ARATH RecName: Full=MDIS1-interacting receptor like kinase 2 {ECO:0000303|PubMed:26863186}; Short=AtMIK2 {ECO:0000303|PubMed:26863186}; AltName: Full=Probable LRR receptor-like serine/threonine-protein kinase At4g08850; EC=2.7.11.1 {ECO:0000305}; Flags: Precursor;	At4g08850	GO:0016021,integral component of membrane; GO:0005886,plasma membrane; GO:0009506,plasmodesma; GO:0090406,pollen tube; GO:0005524,ATP binding; GO:0106310,NA; GO:0106311,NA; GO:0009755,hormone-mediated signaling pathway; GO:0010183,pollen tube guidance; GO:0000166,nucleotide binding; GO:0003674,molecular_function; GO:0005488,binding; GO:0008144,drug binding; GO:0017076,purine nucleotide binding; G…	PF00069.25:Protein kinase domain	--	--	--
Dioal.19G029200.v2.1	1.65	1.36	0.61	14.48	12.31	12.28	36	28	13	291	267	256	3.16198	4.57418e-14	1.70121e-12	up	Chr19	1881384	1882472	-	Dioal.19G029200	--	K17479 glutaredoxin domain-containing cysteine-rich protein 1 | (RefSeq) uncharacterized protein At3g28850 (A)	--	XP_010937069.1	Y3885_ARATH RecName: Full=Uncharacterized protein At3g28850;	At3g28850	GO:0005886,plasma membrane; GO:0015035,protein disulfide oxidoreductase activity; GO:0015036,disulfide oxidoreductase activity; GO:0003674,molecular_function; GO:0003824,catalytic activity; GO:0016491,oxidoreductase activity; GO:0016667,oxidoreductase activity, acting on a sulfur group of donors; GO:0005575,cellular_component; GO:0016020,membrane; GO:0005623,cell; GO:0044464,cell part; GO:0071944…	PF00462.24:Glutaredoxin	--	--	--
novel.395	0	0	0	13.13	6.11	8.89	0	0	0	249	125	175	9.70867	4.96709e-14	1.83634e-12	up	Chr11	15285549	15287922	-	--	--	--	--	XP_020240842.1	PBL17_ARATH RecName: Full=Probable serine/threonine-protein kinase PBL17 {ECO:0000305}; EC=2.7.11.1 {ECO:0000305}; AltName: Full=PBS1-like protein 17 {ECO:0000303|PubMed:20413097};	At2g07180	GO:0005886,plasma membrane; GO:0005524,ATP binding; GO:0106310,NA; GO:0106311,NA; GO:0006952,defense response; GO:0000166,nucleotide binding; GO:0003674,molecular_function; GO:0005488,binding; GO:0008144,drug binding; GO:0017076,purine nucleotide binding; GO:0030554,adenyl nucleotide binding; GO:0032553,ribonucleotide binding; GO:0032555,purine ribonucleotide binding; GO:0032559,adenyl ribonucleo…	PF07714.17:Protein tyrosine kinase	--	--	--
novel.1385	0	0	0	12.85	10.74	9.89	0	0	0	174	157	139	9.47285	5.28483e-14	1.94994e-12	up	Chr17	15254683	15255416	-	--	--	--	--	--	--	--	--	--	--	--	--
novel.2650	0.39	0.19	0.16	2.12	4.14	4.42	40	18	16	198	417	428	3.5716	5.34691e-14	1.96895e-12	up	Chr6	5144226	5154003	+	--	--	K14326 regulator of nonsense transcripts 1 [EC:3.6.4.-] | (RefSeq) regulator of nonsense transcripts 1 homolog (A)	ko03013: RNA transport; ko03015: mRNA surveillance pathway	XP_022029530.1	RENT1_ARATH RecName: Full=Regulator of nonsense transcripts 1 homolog; EC=3.6.4.-; AltName: Full=ATP-dependent helicase UPF1;	At5g47010	GO:0005737,cytoplasm; GO:0005829,cytosol; GO:0000932,P-body; GO:0005886,plasma membrane; GO:0009506,plasmodesma; GO:0005524,ATP binding; GO:0003677,DNA binding; GO:0003729,mRNA binding; GO:0003723,RNA binding; GO:0003724,RNA helicase activity; GO:0008270,zinc ion binding; GO:0042742,defense response to bacterium; GO:0009867,jasmonic acid mediated signaling pathway; GO:0048571,long-day photoperiod…	PF13087.6:AAA domain	--	--	--
Dioal.02G066700.v2.1	0.19	0.05	0.15	2.3	9.33	4.23	12	3	9	132	578	252	5.06172	5.8e-14	2.12739e-12	up	Chr2	19635341	19638452	+	Dioal.02G066700	--	K13466 EIX receptor 1/2 | (RefSeq) receptor-like protein EIX1 (A)	ko04626: Plant-pathogen interaction	XP_018680345.1	EIX2_SOLLC RecName: Full=Receptor-like protein EIX2 {ECO:0000305}; AltName: Full=EIX receptor 2 {ECO:0000312|EMBL:AAR28378.1}; Flags: Precursor;	At2g34930	GO:0016021,integral component of membrane; GO:0005886,plasma membrane; GO:0050832,defense response to fungus; GO:0006952,defense response; GO:0006950,response to stress; GO:0008150,biological_process; GO:0009605,response to external stimulus; GO:0009607,response to biotic stimulus; GO:0051707,response to other organism; GO:0009620,response to fungus; GO:0043207,response to external biotic stimulu…	PF13855.6:Leucine rich repeat	--	--	--
Dioal.07G093900.v2.1	3.29	2.05	1.95	99.9	21.51	42.68	94	55	54	2621	609	1162	4.23453	5.86295e-14	2.14625e-12	up	Chr7	21082193	21083848	-	Dioal.07G093900	--	K00521 ferric-chelate reductase [EC:1.16.1.7] | (RefSeq) ferric reduction oxidase 7, chloroplastic-like (A)	--	XP_008782760.1	NC100_ARATH RecName: Full=NAC domain-containing protein 100 {ECO:0000303|PubMed:15029955}; Short=ANAC100 {ECO:0000303|PubMed:15029955}; Short=AtNAC5;	At5g61430	GO:0005634,nucleus; GO:0003677,DNA binding; GO:0003700,DNA-binding transcription factor activity; GO:0003674,molecular_function; GO:0003676,nucleic acid binding; GO:0005488,binding; GO:0097159,organic cyclic compound binding; GO:1901363,heterocyclic compound binding; GO:0140110,transcription regulator activity; GO:0005622,intracellular; GO:0005575,cellular_component; GO:0005623,cell; GO:0043231,i…	PF02365.15:No apical meristem (NAM) protein	NAC	TF	NAC
Dioal.05G072100.v2.1	0	0	0	24.56	14.78	36.72	0	0	0	174	113	270	9.70981	6.56828e-14	2.39505e-12	up	Chr5	8858643	8859026	-	Dioal.05G072100	--	--	--	XP_010922520.1	UCC1_ARATH RecName: Full=Uclacyanin 1 {ECO:0000303|PubMed:9761472}; Flags: Precursor;	At2g32300	GO:0031225,anchored component of membrane; GO:0046658,anchored component of plasma membrane; GO:0009055,electron transfer activity; GO:0046872,metal ion binding; GO:0003674,molecular_function; GO:0003824,catalytic activity; GO:0016491,oxidoreductase activity; GO:0005488,binding; GO:0043167,ion binding; GO:0043169,cation binding; GO:0005575,cellular_component; GO:0016020,membrane; GO:0031224,intri…	PF02298.17:Plastocyanin-like domain	--	--	--
novel.62	0.07	0.17	0.18	2.35	1.73	2.48	8	19	21	262	208	287	3.68034	7.38278e-14	2.68155e-12	up	Chr1	14941211	14950100	+	--	--	K19525 vacuolar protein sorting-associated protein 13A/C | (RefSeq) uncharacterized protein LOC110098611 (A)	--	OMO58913.1	RRPO_OENBE RecName: Full=RNA-directed DNA polymerase homolog; EC=2.7.7.48; AltName: Full=Reverse transcriptase homolog;	At2g10780	GO:0005739,mitochondrion; GO:0003968,RNA-directed 5'-3' RNA polymerase activity; GO:0003964,RNA-directed DNA polymerase activity; GO:0003674,molecular_function; GO:0003824,catalytic activity; GO:0016740,transferase activity; GO:0016772,transferase activity, transferring phosphorus-containing groups; GO:0016779,nucleotidyltransferase activity; GO:0034062,5'-3' RNA polymerase activity; GO:0097747,R…	PF08284.11:Retroviral aspartyl protease	--	--	--
Dioal.02G089800.v2.1	0.03	0.02	0	2.1	2.65	2.72	2	1	0	124	169	167	7.00042	7.43018e-14	2.69351e-12	up	Chr2	21759513	21763434	-	Dioal.02G089800	--	K13415 protein brassinosteroid insensitive 1 [EC:2.7.10.1 2.7.11.1] | (RefSeq) systemin receptor SR160-like (A)	ko04075: Plant hormone signal transduction	XP_020259713.1	MIK2_ARATH RecName: Full=MDIS1-interacting receptor like kinase 2 {ECO:0000303|PubMed:26863186}; Short=AtMIK2 {ECO:0000303|PubMed:26863186}; AltName: Full=Probable LRR receptor-like serine/threonine-protein kinase At4g08850; EC=2.7.11.1 {ECO:0000305}; Flags: Precursor;	At4g08850	GO:0016021,integral component of membrane; GO:0005886,plasma membrane; GO:0009506,plasmodesma; GO:0090406,pollen tube; GO:0005524,ATP binding; GO:0106310,NA; GO:0106311,NA; GO:0009755,hormone-mediated signaling pathway; GO:0010183,pollen tube guidance; GO:0000166,nucleotide binding; GO:0003674,molecular_function; GO:0005488,binding; GO:0008144,drug binding; GO:0017076,purine nucleotide binding; G…	PF00069.25:Protein kinase domain	--	--	--
Dioal.13G073700.v2.1	0	0	0	11.77	12.17	15.65	0	0	0	129	144	178	9.40172	7.61872e-14	2.75116e-12	up	Chr13	23004717	23008121	+	Dioal.13G073700	--	K04424 sterile alpha motif and leucine zipper containing kinase AZK [EC:2.7.11.25] | (RefSeq) LOW QUALITY PROTEIN: serine/threonine-protein kinase EDR1-like (A)	--	XP_010932768.1	EDR1_ARATH RecName: Full=Serine/threonine-protein kinase EDR1; EC=2.7.11.1; AltName: Full=MAPKK kinase EDR1; AltName: Full=Protein ENHANCED DISEASE RESISTANCE 1; Short=AtEDR1; AltName: Full=Serine/threonine/tyrosine-protein kinase 10;	At1g08720	GO:0005737,cytoplasm; GO:0005829,cytosol; GO:0005769,early endosome; GO:0005783,endoplasmic reticulum; GO:0005768,endosome; GO:0005634,nucleus; GO:0005886,plasma membrane; GO:0005802,trans-Golgi network; GO:0012510,trans-Golgi network transport vesicle membrane; GO:0005524,ATP binding; GO:0016301,kinase activity; GO:0004709,MAP kinase kinase kinase activity; GO:0004672,protein kinase activity; GO…	PF07714.17:Protein tyrosine kinase	--	--	--
Dioal.19G057900.v2.1	2.05	1.74	1.45	9.38	8.69	9.98	80	64	55	337	337	372	2.13701	8.54496e-14	3.07966e-12	up	Chr19	5203248	5208474	-	Dioal.19G057900	--	K13430 serine/threonine-protein kinase PBS1 [EC:2.7.11.1] | (RefSeq) serine/threonine-protein kinase PBS1 (A)	ko04626: Plant-pathogen interaction	XP_008784546.1	PBL23_ARATH RecName: Full=Probable serine/threonine-protein kinase PBL23 {ECO:0000305}; EC=2.7.11.1 {ECO:0000305}; AltName: Full=PBS1-like protein 23 {ECO:0000303|PubMed:20413097};	At3g20530	GO:0005777,peroxisome; GO:0005886,plasma membrane; GO:0005524,ATP binding; GO:0106310,NA; GO:0106311,NA; GO:0006952,defense response; GO:0000166,nucleotide binding; GO:0003674,molecular_function; GO:0005488,binding; GO:0008144,drug binding; GO:0017076,purine nucleotide binding; GO:0030554,adenyl nucleotide binding; GO:0032553,ribonucleotide binding; GO:0032555,purine ribonucleotide binding; GO:00…	PF00069.25:Protein kinase domain	--	--	--
Dioal.17G037900.v2.1	5.89	0.69	2.56	172.42	50.61	130.37	45	5	19	1212	384	951	5.03565	8.69963e-14	3.12935e-12	up	Chr17	2947638	2950220	+	Dioal.17G037900	--	--	--	XP_010915430.1	--	--	GO:0003700,DNA-binding transcription factor activity; GO:0046983,protein dimerization activity; GO:0006357,regulation of transcription by RNA polymerase II; GO:0140110,transcription regulator activity; GO:0003674,molecular_function; GO:0005515,protein binding; GO:0005488,binding; GO:0008152,metabolic process; GO:0006366,transcription by RNA polymerase II; GO:0006139,nucleobase-containing compound…	--	--	--	--
novel.1870	0.33	0.55	0.6	7.08	10.29	14.18	5	8	9	100	157	208	4.10316	9.56109e-14	3.426e-12	up	Chr2	14009787	14011024	-	--	--	K11147 dehydrogenase/reductase SDR family member 4 [EC:1.1.-.-] | (RefSeq) tropinone reductase-like 3 (A)	ko01100: Metabolic pathways; ko04146: Peroxisome	XP_008803494.1	TPRL3_ERYCB RecName: Full=Tropinone reductase-like 3; EC=1.1.1.-;	At4g05530	GO:0016491,oxidoreductase activity; GO:0003674,molecular_function; GO:0003824,catalytic activity	--	--	--	--
Dioal.05G118500.v2.1	4.92	2.34	4.16	53.91	74.21	26.67	163	73	134	1642	2440	843	3.49271	9.8895e-14	3.53687e-12	up	Chr5	18165040	18167737	-	Dioal.05G118500	--	K19355 mannan endo-1,4-beta-mannosidase [EC:3.2.1.78] | (RefSeq) putative mannan endo-1,4-beta-mannosidase 9 isoform X1 (A)	ko00051: Fructose and mannose metabolism; ko01100: Metabolic pathways	XP_010914840.1	MAN1_ORYSJ RecName: Full=Mannan endo-1,4-beta-mannosidase 1; EC=3.2.1.78; AltName: Full=Beta-mannanase 1; AltName: Full=Endo-beta-1,4-mannanase 1; AltName: Full=OsMAN1; Flags: Precursor;	At5g66460	GO:0005576,extracellular region; GO:0016985,mannan endo-1,4-beta-mannosidase activity; GO:0005975,carbohydrate metabolic process; GO:0003674,molecular_function; GO:0003824,catalytic activity; GO:0004553,hydrolase activity, hydrolyzing O-glycosyl compounds; GO:0004567,beta-mannosidase activity; GO:0015923,mannosidase activity; GO:0016787,hydrolase activity; GO:0016798,hydrolase activity, acting on…	PF00150.18:Cellulase (glycosyl hydrolase family 5)	--	--	--
Dioal.02G054700.v2.1	0.46	0.6	0.18	6.49	4.75	6.53	21	26	8	275	217	287	3.56493	9.97546e-14	3.55657e-12	up	Chr2	17532118	17536088	+	Dioal.02G054700	--	K01322 prolyl oligopeptidase [EC:3.4.21.26] | (RefSeq) putative F-box/LRR-repeat protein At3g18150 (A)	--	XP_004298518.2	FBD28_ARATH RecName: Full=Putative FBD-associated F-box protein At5g56690;	At5g56690	--	PF00646.33:F-box domain	--	--	--
Dioal.19G190400.v2.1	40.33	39.87	41.66	259.45	193.6	178.17	1485	1383	1492	8784	7075	6260	2.08206	9.98274e-14	3.55657e-12	up	Chr19	24938705	24942452	+	Dioal.19G190400	--	K01648 ATP citrate (pro-S)-lyase [EC:2.3.3.8] | (RefSeq) ATP-citrate synthase alpha chain protein 2 (A)	ko00020: Citrate cycle (TCA cycle); ko01100: Metabolic pathways; ko01110: Biosynthesis of secondary metabolites	XP_010270942.1	ACLA2_ORYSJ RecName: Full=ATP-citrate synthase alpha chain protein 2; Short=ATP-citrate synthase A-2; EC=2.3.3.8; AltName: Full=ATP-citrate lyase A-2; AltName: Full=Citrate cleavage enzyme A-2;	At1g09430	GO:0005829,cytosol; GO:0005524,ATP binding; GO:0003878,ATP citrate synthase activity; GO:0006629,lipid metabolic process; GO:0000166,nucleotide binding; GO:0003674,molecular_function; GO:0005488,binding; GO:0008144,drug binding; GO:0017076,purine nucleotide binding; GO:0030554,adenyl nucleotide binding; GO:0032553,ribonucleotide binding; GO:0032555,purine ribonucleotide binding; GO:0032559,adenyl…	PF16114.5:ATP citrate lyase citrate-binding	--	--	--
novel.2993	0	0	0	8.17	10.63	11.81	0	0	0	114	160	171	9.37829	1.03734e-13	3.68868e-12	up	Chr8	14702841	14703596	-	--	--	K17086 transmembrane 9 superfamily member 2/4 | (RefSeq) uncharacterized LOC101300290 (A)	--	XP_021654339.1	--	At2g30640	--	PF10551.9:MULE transposase domain	--	--	--
Dioal.08G104500.v2.1	2.77	2.64	1.89	11.39	12.14	14.64	134	120	89	506	582	675	2.09723	1.055e-13	3.74433e-12	up	Chr8	18521181	18525282	+	Dioal.08G104500	--	--	--	XP_008790123.1	FBT2_ARATH RecName: Full=Probable folate-biopterin transporter 2;	At5g25050	GO:0016021,integral component of membrane; GO:0005575,cellular_component; GO:0016020,membrane; GO:0031224,intrinsic component of membrane; GO:0044425,membrane part	PF03092.16:BT1 family	--	--	--
novel.589	0.06	0	0	5.26	11.19	11.37	2	0	0	151	347	339	8.44555	1.15099e-13	4.06183e-12	up	Chr13	683080	687367	-	--	--	K22804 structural maintenance of chromosomes protein 6 | (RefSeq) structural maintenance of chromosomes protein 6B-like (A)	--	XP_020096969.1	--	At1g24640	GO:0003676,nucleic acid binding; GO:0004523,RNA-DNA hybrid ribonuclease activity; GO:0003674,molecular_function; GO:0005488,binding; GO:0097159,organic cyclic compound binding; GO:1901363,heterocyclic compound binding; GO:0003824,catalytic activity; GO:0004518,nuclease activity; GO:0004519,endonuclease activity; GO:0004521,endoribonuclease activity; GO:0004540,ribonuclease activity; GO:0016787,hy…	PF00078.27:Reverse transcriptase (RNA-dependent DNA polymerase)	--	--	--
Dioal.05G069000.v2.1	0	0	0	8.41	6.99	8.33	0	0	0	145	130	149	9.32033	1.2808e-13	4.50285e-12	up	Chr5	7647067	7648168	+	Dioal.05G069000	--	--	--	XP_008788781.1	--	--	--	--	--	--	--
Dioal.18G018800.v2.1	0.03	0.03	0	7.41	6.6	6.03	1	1	0	232	223	196	8.09153	1.30977e-13	4.59604e-12	up	Chr18	1742171	1745700	-	Dioal.18G018800	--	K10624 E3 ubiquitin-protein ligase RBBP6 [EC:2.3.2.27] | (RefSeq) E3 ubiquitin ligase PARAQUAT TOLERANCE 3 isoform X1 (A)	--	XP_006440274.1	G3PC2_ARATH RecName: Full=Glyceraldehyde-3-phosphate dehydrogenase GAPC2, cytosolic; EC=1.2.1.12; AltName: Full=NAD-dependent glyceraldehydephosphate dehydrogenase C subunit 2;	At1g13440	GO:0005618,cell wall; GO:0009507,chloroplast; GO:0005829,cytosol; GO:0005576,extracellular region; GO:0005739,mitochondrion; GO:0005730,nucleolus; GO:0005634,nucleus; GO:0005777,peroxisome; GO:0005886,plasma membrane; GO:0009506,plasmodesma; GO:0005507,copper ion binding; GO:0003677,DNA binding; GO:0004365,glyceraldehyde-3-phosphate dehydrogenase (NAD+) (phosphorylating) activity; GO:0051287,NAD …	--	--	--	--
Dioal.19G004300.v2.1	7.17	6.89	6.71	201.87	42.88	132.46	211	191	192	5460	1252	3718	3.89492	1.39842e-13	4.89787e-12	up	Chr19	314697	325109	+	Dioal.19G004300	--	K00430 peroxidase [EC:1.11.1.7] | (RefSeq) peroxidase 42-like (A)	ko00940: Phenylpropanoid biosynthesis; ko01100: Metabolic pathways; ko01110: Biosynthesis of secondary metabolites	XP_020240696.1	PER42_ARATH RecName: Full=Peroxidase 42; Short=Atperox P42; EC=1.11.1.7; AltName: Full=ATP1a/ATP1b; AltName: Full=PRXR1; Flags: Precursor;	At4g21960	GO:0005576,extracellular region; GO:0009505,plant-type cell wall; GO:0009506,plasmodesma; GO:0020037,heme binding; GO:0046872,metal ion binding; GO:0004601,peroxidase activity; GO:0042744,hydrogen peroxide catabolic process; GO:0006979,response to oxidative stress; GO:0048511,rhythmic process; GO:0003674,molecular_function; GO:0005488,binding; GO:0046906,tetrapyrrole binding; GO:0048037,cofactor …	PF00141.23:Peroxidase	--	--	--
Dioal.05G022200.v2.1	0.05	0.03	0.05	2.22	2.33	1.32	3	2	3	128	145	79	5.20353	1.55248e-13	5.40698e-12	up	Chr5	1311811	1319497	-	Dioal.05G022200	--	K10730 ATP-dependent DNA helicase Q4 [EC:3.6.4.12] | (RefSeq) ATP-dependent DNA helicase Q-like 5 isoform X1 (A)	--	XP_008800407.1	RQL5_ARATH RecName: Full=ATP-dependent DNA helicase Q-like 5; EC=3.6.4.12; AltName: Full=RecQ-like protein 5; Short=AtRecQ5; Short=AtRecQl5;	At1g27880	GO:0005694,chromosome; GO:0005737,cytoplasm; GO:0005634,nucleus; GO:0043138,3'-5' DNA helicase activity; GO:0005524,ATP binding; GO:0009378,four-way junction helicase activity; GO:0003676,nucleic acid binding; GO:0042631,cellular response to water deprivation; GO:0032508,DNA duplex unwinding; GO:0006310,DNA recombination; GO:0006281,DNA repair; GO:0006268,DNA unwinding involved in DNA replication…	PF00271.31:Helicase conserved C-terminal domain	--	--	--
Dioal.02G075900.v2.1	0.04	0	0	9.41	13.01	7.63	1	0	0	240	358	202	9.26877	1.60511e-13	5.56946e-12	up	Chr2	20614820	20616550	-	Dioal.02G075900	--	K15095 (+)-neomenthol dehydrogenase [EC:1.1.1.208] | (RefSeq) (+)-neomenthol dehydrogenase-like (A)	ko00902: Monoterpenoid biosynthesis; ko01110: Biosynthesis of secondary metabolites	ACN87275.1	IPIPR_MENPI RecName: Full=(-)-isopiperitenone reductase; EC=1.3.1.82;	At3g61220	GO:0005737,cytoplasm; GO:0052581,(-)-isopiperitenone reductase activity; GO:0070402,NADPH binding; GO:0031525,menthol biosynthetic process; GO:0042214,terpene metabolic process; GO:0003674,molecular_function; GO:0003824,catalytic activity; GO:0016491,oxidoreductase activity; GO:0016627,oxidoreductase activity, acting on the CH-CH group of donors; GO:0016628,oxidoreductase activity, acting on the …	PF00106.25:short chain dehydrogenase	--	--	--
Dioal.04G101600.v2.1	2.38	1.71	0.73	15.56	23.21	16.43	87	59	26	523	842	573	3.25449	1.62713e-13	5.63538e-12	up	Chr4	18504537	18509073	-	Dioal.04G101600	--	K21568 pinoresinol/lariciresinol reductase [EC:1.23.1.1 1.23.1.2 1.23.1.3 1.23.1.4] | (RefSeq) bifunctional pinoresinol-lariciresinol reductase 2-like (A)	ko00998: Biosynthesis of various secondary metabolites - part 2; ko01100: Metabolic pathways; ko01110: Biosynthesis of secondary metabolites	XP_020264911.1	PILR2_THUPL RecName: Full=Bifunctional pinoresinol-lariciresinol reductase 2; Short=PLR-Tp2; AltName: Full=(+)-lariciresinol reductase; EC=1.23.1.2; AltName: Full=(+)-pinoresinol reductase; EC=1.23.1.1; AltName: Full=(-)-pinoresinol reductase; EC=1.23.1.3;	At1g32100	GO:0010284,lariciresinol reductase activity; GO:0010283,pinoresinol reductase activity; GO:1902132,(+)-lariciresinol biosynthetic process; GO:1902131,(+)-lariciresinol catabolic process; GO:1902125,(+)-pinoresinol catabolic process; GO:1902129,(-)-lariciresinol biosynthetic process; GO:1902123,(-)-pinoresinol catabolic process; GO:1902138,(-)-secoisolariciresinol biosynthetic process; GO:0009807,…	PF05368.13:NmrA-like family	--	--	--
Dioal.19G119800.v2.1	0.17	0	0.04	28.4	3.76	12.77	4	0	1	602	86	281	7.42875	1.72886e-13	5.94352e-12	up	Chr19	20283831	20285183	-	Dioal.19G119800	--	K20628 expansin | (RefSeq) expansin-A8-like (A)	--	XP_017612873.1	EXP10_ARATH RecName: Full=Expansin-A10; Short=AtEXPA10; AltName: Full=Alpha-expansin-10; Short=At-EXP10; Short=AtEx10; AltName: Full=Ath-ExpAlpha-1.1; Flags: Precursor;	At1g26770	GO:0005618,cell wall; GO:0005576,extracellular region; GO:0016020,membrane; GO:0009664,plant-type cell wall organization; GO:0008150,biological_process; GO:0009987,cellular process; GO:0016043,cellular component organization; GO:0045229,external encapsulating structure organization; GO:0071554,cell wall organization or biogenesis; GO:0071555,cell wall organization; GO:0071669,plant-type cell wall…	PF01357.21:Pollen allergen	--	--	--
novel.1311	0	0.06	0.12	2.55	4.01	2.59	0	3	6	125	212	132	5.39259	1.73565e-13	5.95589e-12	up	Chr17	2472362	2477619	-	--	--	K03006 DNA-directed RNA polymerase II subunit RPB1 [EC:2.7.7.6] | (RefSeq) LOW QUALITY PROTEIN: DNA-directed RNA polymerase II subunit 1-like (A)	ko03020: RNA polymerase	CAB71063.1	POLX_TOBAC RecName: Full=Retrovirus-related Pol polyprotein from transposon TNT 1-94; Includes: RecName: Full=Protease; EC=3.4.23.-; Includes: RecName: Full=Reverse transcriptase; EC=2.7.7.49; Includes: RecName: Full=Endonuclease;	At3g61330	GO:0004190,aspartic-type endopeptidase activity; GO:0004519,endonuclease activity; GO:0003676,nucleic acid binding; GO:0003964,RNA-directed DNA polymerase activity; GO:0008270,zinc ion binding; GO:0015074,DNA integration; GO:0003674,molecular_function; GO:0003824,catalytic activity; GO:0004175,endopeptidase activity; GO:0008233,peptidase activity; GO:0070011,peptidase activity, acting on L-amino …	PF07727.14:Reverse transcriptase (RNA-dependent DNA polymerase)	--	--	--
Dioal.05G124400.v2.1	6.78	4.93	4.38	37.14	28.23	29.5	105	72	66	529	434	436	2.28368	1.81615e-13	6.22065e-12	up	Chr5	18623735	18626525	+	Dioal.05G124400	--	K17362 acyl-coenzyme A thioesterase 13 [EC:3.1.2.-] | (RefSeq) uncharacterized protein LOC103715755 (A)	--	XP_010925889.1	--	At2g29590	GO:0047617,acyl-CoA hydrolase activity; GO:0003674,molecular_function; GO:0003824,catalytic activity; GO:0016289,CoA hydrolase activity; GO:0016787,hydrolase activity; GO:0016788,hydrolase activity, acting on ester bonds; GO:0016790,thiolester hydrolase activity	PF03061.22:Thioesterase superfamily	--	--	--
Dioal.05G200900.v2.1	0.09	0.06	0.12	7.49	5.46	2.35	3	2	4	230	181	75	5.50998	1.91657e-13	6.5048e-12	up	Chr5	23786252	23789495	-	Dioal.05G200900	--	K00924 kinase [EC:2.7.1.-] | (RefSeq) PBL1; PBS1-like 1 (A)	--	XP_017700498.1	RIPK_ARATH RecName: Full=Serine/threonine-protein kinase RIPK {ECO:0000305}; EC=2.7.11.1 {ECO:0000305|PubMed:21320696}; AltName: Full=ACIK1A/PBL14; AltName: Full=ACRE protein ortholog 264A {ECO:0000305}; Short=AtACRE264a {ECO:0000303|PubMed:15181213}; AltName: Full=PBS1-like protein 14 {ECO:0000303|PubMed:20413097}; AltName: Full=RPM1-induced protein kinase {ECO:0000303|PubMed:21320696};	At2g05940	GO:0005886,plasma membrane; GO:0005524,ATP binding; GO:0106310,NA; GO:0004674,protein serine/threonine kinase activity; GO:0106311,NA; GO:0042742,defense response to bacterium; GO:0006468,protein phosphorylation; GO:0000166,nucleotide binding; GO:0003674,molecular_function; GO:0005488,binding; GO:0008144,drug binding; GO:0017076,purine nucleotide binding; GO:0030554,adenyl nucleotide binding; GO:…	PF07714.17:Protein tyrosine kinase	--	--	--
Dioal.02G062000.v2.1	0.11	0.02	0.03	4.63	2.41	1.7	8	1	2	297	167	113	5.52715	1.95469e-13	6.62214e-12	up	Chr2	18972116	18975652	+	Dioal.02G062000	--	K13466 EIX receptor 1/2 | (RefSeq) receptor-like protein EIX2 (A)	ko04626: Plant-pathogen interaction	XP_019702960.1	EIX2_SOLLC RecName: Full=Receptor-like protein EIX2 {ECO:0000305}; AltName: Full=EIX receptor 2 {ECO:0000312|EMBL:AAR28378.1}; Flags: Precursor;	At2g34930	GO:0016021,integral component of membrane; GO:0005886,plasma membrane; GO:0050832,defense response to fungus; GO:0006952,defense response; GO:0006950,response to stress; GO:0008150,biological_process; GO:0009605,response to external stimulus; GO:0009607,response to biotic stimulus; GO:0051707,response to other organism; GO:0009620,response to fungus; GO:0043207,response to external biotic stimulu…	PF13855.6:Leucine rich repeat	--	--	--
Dioal.18G026500.v2.1	0.62	0.45	0.49	5.66	4.19	4.26	26	18	20	219	175	171	2.89448	1.97429e-13	6.6643e-12	up	Chr18	3860949	3870427	-	Dioal.18G026500	--	K04508 transducin (beta)-like 1 | (RefSeq) F-box-like/WD repeat-containing protein TBL1XR1 (A)	--	XP_004509095.1	HOS15_ARATH RecName: Full=WD40 repeat-containing protein HOS15 {ECO:0000305}; AltName: Full=HIGH OSMOTIC STRESS GENE EXPRESSION 15 {ECO:0000303|PubMed:18356294};	At5g67320	GO:0080008,Cul4-RING E3 ubiquitin ligase complex; GO:0000118,histone deacetylase complex; GO:0005634,nucleus; GO:0003690,double-stranded DNA binding; GO:0003714,transcription corepressor activity; GO:0016575,histone deacetylation; GO:0006357,regulation of transcription by RNA polymerase II; GO:0009409,response to cold; GO:0003674,molecular_function; GO:0003676,nucleic acid binding; GO:0003677,DNA…	PF12894.7:Anaphase-promoting complex subunit 4 WD40 domain	--	--	--
Dioal.19G001900.v2.1	4.81	1.14	0.8	87.3	33.21	86.96	210	47	34	3505	1439	3623	4.72395	2.0143e-13	6.77482e-12	up	Chr19	128382	131521	+	Dioal.19G001900	--	--	--	XP_010910138.1	FB118_ARATH RecName: Full=F-box protein At2g26850;	At2g26850	--	PF00646.33:F-box domain	--	--	--
Dioal.03G034000.v2.1	0.31	0.31	0	8.94	26.98	9.51	16	15	0	423	1378	467	5.93891	2.17032e-13	7.27332e-12	up	Chr3	3073462	3076405	-	Dioal.03G034000	--	K13466 EIX receptor 1/2 | (RefSeq) receptor-like protein EIX2 (A)	ko04626: Plant-pathogen interaction	XP_010229921.1	RLP8_ARATH RecName: Full=Receptor-like protein 8 {ECO:0000303|PubMed:18434605}; Short=AtRLP8 {ECO:0000303|PubMed:18434605}; AltName: Full=RESISTANCE TO PERONOSPORA PARASITICA 27 {ECO:0000312|EMBL:CAE51863.1, ECO:0000312|EMBL:CAE51864.1}; Flags: Precursor;	At1g54480	GO:0016021,integral component of membrane; GO:0005886,plasma membrane; GO:0005575,cellular_component; GO:0016020,membrane; GO:0031224,intrinsic component of membrane; GO:0044425,membrane part; GO:0005623,cell; GO:0044464,cell part; GO:0071944,cell periphery	PF13855.6:Leucine rich repeat	--	--	--
novel.2879	0.47	0.5	0.45	9.48	4.52	7.26	13	13	12	239	123	190	3.60757	2.25581e-13	7.5327e-12	up	Chr7	20197408	20198774	.	--	--	K00786 beta-1,6-galactosyltransferase [EC:2.4.1.-] | (RefSeq) sialyltransferase-like protein 1 isoform X1 (A)	--	XP_008777893.1	STLP1_ORYSI RecName: Full=Sialyltransferase-like protein 1 {ECO:0000305}; EC=2.4.99.- {ECO:0000305};	At1g08280	GO:0000139,Golgi membrane; GO:0016021,integral component of membrane; GO:0008373,sialyltransferase activity; GO:0006486,protein glycosylation; GO:0003674,molecular_function; GO:0003824,catalytic activity; GO:0016740,transferase activity; GO:0016757,transferase activity, transferring glycosyl groups; GO:0008152,metabolic process; GO:0006464,cellular protein modification process; GO:0006807,nitroge…	--	--	--	--
Dioal.14G129600.v2.1	12.23	15.95	11.36	87.53	60.02	81.11	592	727	535	3895	2883	3746	2.2333	2.56866e-13	8.53152e-12	up	Chr14	20613781	20620940	-	Dioal.14G129600	--	K05359 arogenate/prephenate dehydratase [EC:4.2.1.91 4.2.1.51] | (RefSeq) arogenate dehydratase 1-like (A)	ko00400: Phenylalanine, tyrosine and tryptophan biosynthesis; ko01100: Metabolic pathways; ko01110: Biosynthesis of secondary metabolites; ko01230: Biosynthesis of amino acids	XP_008795372.1	AROD6_ARATH RecName: Full=Arogenate dehydratase/prephenate dehydratase 6, chloroplastic; Short=AtADT6; Short=AtPDT6; EC=4.2.1.51; EC=4.2.1.91; Flags: Precursor;	At1g08250	GO:0009507,chloroplast; GO:0009570,chloroplast stroma; GO:0005737,cytoplasm; GO:0047769,arogenate dehydratase activity; GO:0004664,prephenate dehydratase activity; GO:0009094,L-phenylalanine biosynthetic process; GO:0003674,molecular_function; GO:0003824,catalytic activity; GO:0016829,lyase activity; GO:0016835,carbon-oxygen lyase activity; GO:0016836,hydro-lyase activity; GO:0008152,metabolic pr…	PF00800.18:Prephenate dehydratase	--	--	--
Dioal.14G036100.v2.1	1.23	2.05	1.27	27.82	30.86	11.84	28	44	28	582	697	257	3.66325	2.64588e-13	8.75677e-12	up	Chr14	3401052	3402727	+	Dioal.14G036100	--	--	--	XP_008805569.1	--	--	--	--	--	--	--
novel.2820	0	0	0	9.72	10.76	15.44	0	0	0	108	129	178	9.27811	2.89136e-13	9.48724e-12	up	Chr7	14054189	14058552	+	--	--	K19984 exocyst complex component 5 | (RefSeq) uncharacterized protein LOC113272286 (A)	--	KZV17238.1	RSLE2_ORYSJ RecName: Full=Zinc finger BED domain-containing protein RICESLEEPER 2; AltName: Full=Transposase-like protein RICESLEEPER 2;	At1g42110	GO:0005634,nucleus; GO:0003677,DNA binding; GO:0046872,metal ion binding; GO:0046983,protein dimerization activity; GO:0009791,post-embryonic development; GO:0003674,molecular_function; GO:0003676,nucleic acid binding; GO:0005488,binding; GO:0097159,organic cyclic compound binding; GO:1901363,heterocyclic compound binding; GO:0043167,ion binding; GO:0043169,cation binding; GO:0005515,protein bind…	PF14372.6:Domain of unknown function (DUF4413)	--	--	--
Dioal.11G078200.v2.1	1.56	0.09	0.3	20.67	46.23	39.06	111	6	21	1355	3271	2657	5.55707	3.06533e-13	1.0038e-11	up	Chr11	17617060	17620612	+	Dioal.11G078200	--	K13466 EIX receptor 1/2 | (RefSeq) receptor-like protein 12 (A)	ko04626: Plant-pathogen interaction	XP_008775355.1	EIX1_SOLLC RecName: Full=Receptor-like protein EIX1 {ECO:0000305}; AltName: Full=EIX receptor 1 {ECO:0000312|EMBL:AAR28377.1}; Flags: Precursor;	At2g34930	GO:0016021,integral component of membrane; GO:0005886,plasma membrane; GO:0050832,defense response to fungus; GO:0006952,defense response; GO:0006950,response to stress; GO:0008150,biological_process; GO:0009605,response to external stimulus; GO:0009607,response to biotic stimulus; GO:0051707,response to other organism; GO:0009620,response to fungus; GO:0043207,response to external biotic stimulu…	PF13855.6:Leucine rich repeat	--	--	--
Dioal.03G083400.v2.1	4.7	1.98	1.76	22.99	24.82	26.41	156	62	57	702	818	837	2.88208	3.1751e-13	1.03792e-11	up	Chr3	20608404	20610124	+	Dioal.03G083400	--	K22683 aspartyl protease family protein [EC:3.4.23.-] | (RefSeq) protein ASPARTIC PROTEASE IN GUARD CELL 1-like (A)	--	XP_010928894.1	ASPA_ARATH RecName: Full=Aspartyl protease family protein At5g10770; EC=3.4.23.- {ECO:0000305}; Flags: Precursor;	At5g10770	GO:0031225,anchored component of membrane; GO:0005886,plasma membrane; GO:0004190,aspartic-type endopeptidase activity; GO:0003674,molecular_function; GO:0003824,catalytic activity; GO:0004175,endopeptidase activity; GO:0008233,peptidase activity; GO:0070011,peptidase activity, acting on L-amino acid peptides; GO:0016787,hydrolase activity; GO:0070001,aspartic-type peptidase activity; GO:0140096,…	PF14543.6:Xylanase inhibitor N-terminal	--	--	--
novel.1576	0	0	0	5.3	4.77	3.92	0	0	0	146	142	112	9.23947	3.19496e-13	1.04259e-11	up	Chr18	22788462	22790107	-	--	--	K02218 casein kinase 1 [EC:2.7.11.1] | (RefSeq) uncharacterized protein LOC8069780 (A)	--	XP_020419691.1	ALPL_ARATH RecName: Full=Protein ALP1-like {ECO:0000305}; EC=3.1.-.-;	At3g44640	GO:0005634,nucleus; GO:0046872,metal ion binding; GO:0004518,nuclease activity; GO:0003674,molecular_function; GO:0005488,binding; GO:0043167,ion binding; GO:0043169,cation binding; GO:0003824,catalytic activity; GO:0016787,hydrolase activity; GO:0016788,hydrolase activity, acting on ester bonds; GO:0005622,intracellular; GO:0005575,cellular_component; GO:0005623,cell; GO:0043231,intracellular me…	PF13359.6:DDE superfamily endonuclease	--	--	--
Dioal.02G066200.v2.1	2.13	1.04	0.64	12.13	34.73	23.37	48	22	14	251	776	502	3.94647	3.30067e-13	1.0752e-11	up	Chr2	19604958	19606079	+	Dioal.02G066200	--	K13466 EIX receptor 1/2 | (RefSeq) receptor-like protein 12 (A)	ko04626: Plant-pathogen interaction	XP_009398899.1	EIX2_SOLLC RecName: Full=Receptor-like protein EIX2 {ECO:0000305}; AltName: Full=EIX receptor 2 {ECO:0000312|EMBL:AAR28378.1}; Flags: Precursor;	At2g15040_3	GO:0016021,integral component of membrane; GO:0005886,plasma membrane; GO:0050832,defense response to fungus; GO:0006952,defense response; GO:0006950,response to stress; GO:0008150,biological_process; GO:0009605,response to external stimulus; GO:0009607,response to biotic stimulus; GO:0051707,response to other organism; GO:0009620,response to fungus; GO:0043207,response to external biotic stimulu…	--	--	--	--
novel.430	0	0	0	3.95	4.06	4.42	0	0	0	117	130	136	9.16863	3.36797e-13	1.0933e-11	up	Chr12	11345	21092	+	--	--	K13217 pre-mRNA-processing factor 39 | (RefSeq) uncharacterized protein LOC114183870 isoform X1 (A)	--	CAN76196.1	POLR1_ARATH RecName: Full=Retrovirus-related Pol polyprotein from transposon RE1; AltName: Full=Retro element 1 {ECO:0000303|PubMed:10689195}; Short=AtRE1 {ECO:0000303|PubMed:10689195}; Includes: RecName: Full=Protease RE1; EC=3.4.23.-; Includes: RecName: Full=Reverse transcriptase RE1; EC=2.7.7.49; Includes: RecName: Full=Endonuclease RE1;	At2g16000	GO:0004190,aspartic-type endopeptidase activity; GO:0004519,endonuclease activity; GO:0046872,metal ion binding; GO:0003676,nucleic acid binding; GO:0003964,RNA-directed DNA polymerase activity; GO:0015074,DNA integration; GO:0006310,DNA recombination; GO:0003674,molecular_function; GO:0003824,catalytic activity; GO:0004175,endopeptidase activity; GO:0008233,peptidase activity; GO:0070011,peptida…	PF07727.14:Reverse transcriptase (RNA-dependent DNA polymerase)	--	--	--
Dioal.14G018900.v2.1	20.47	5.08	1.74	360.85	241.89	417.11	654	153	54	10599	7669	12714	5.0166	3.40013e-13	1.10182e-11	up	Chr14	1470471	1475850	+	Dioal.14G018900	--	K13034 L-3-cyanoalanine synthase/ cysteine synthase [EC:2.5.1.47 4.4.1.9] | (RefSeq) bifunctional L-3-cyanoalanine synthase/cysteine synthase 2, mitochondrial (A)	ko00270: Cysteine and methionine metabolism; ko00460: Cyanoamino acid metabolism; ko00920: Sulfur metabolism; ko01100: Metabolic pathways; ko01110: Biosynthesis of secondary metabolites; ko01200: Carbon metabolism; ko01230: Biosynthesis of amino acids	XP_009401845.1	CYSC1_ARATH RecName: Full=Bifunctional L-3-cyanoalanine synthase/cysteine synthase C1, mitochondrial; EC=2.5.1.47 {ECO:0000269|PubMed:10845460, ECO:0000269|PubMed:10889265}; EC=4.4.1.9 {ECO:0000269|PubMed:10845460, ECO:0000269|PubMed:10889265}; AltName: Full=Beta-substituted Ala synthase 3;1; Short=ARAth-Bsas3;1; AltName: Full=Cysteine synthase C1; Short=AtCYSC1; AltName: Full=O-acetylserine (thi…	At3g61440	GO:0009507,chloroplast; GO:0005737,cytoplasm; GO:0005829,cytosol; GO:0005739,mitochondrion; GO:0005507,copper ion binding; GO:0004124,cysteine synthase activity; GO:0050017,L-3-cyanoalanine synthase activity; GO:0030170,pyridoxal phosphate binding; GO:0019500,cyanide catabolic process; GO:0019499,cyanide metabolic process; GO:0019344,cysteine biosynthetic process; GO:0006535,cysteine biosynthetic…	PF00291.25:Pyridoxal-phosphate dependent enzyme	--	--	--
Dioal.07G064200.v2.1	2.91	0.28	0.08	86.56	91.21	137.6	112	10	3	3063	3484	5053	6.40805	3.46186e-13	1.11902e-11	up	Chr7	15586341	15588258	+	Dioal.07G064200	--	K01723 hydroperoxide dehydratase [EC:4.2.1.92] | (RefSeq) allene oxide synthase 2-like (A)	ko00592: alpha-Linolenic acid metabolism; ko01100: Metabolic pathways; ko01110: Biosynthesis of secondary metabolites	XP_009412306.1	C74A2_ORYSJ RecName: Full=Allene oxide synthase 2; EC=4.2.1.92; AltName: Full=Cytochrome P450 74A2; AltName: Full=Hydroperoxide dehydrase 2;	At5g42650	GO:0009978,allene oxide synthase activity; GO:0020037,heme binding; GO:0047987,hydroperoxide dehydratase activity; GO:0005506,iron ion binding; GO:0016491,oxidoreductase activity; GO:0016705,oxidoreductase activity, acting on paired donors, with incorporation or reduction of molecular oxygen; GO:0006633,fatty acid biosynthetic process; GO:0031408,oxylipin biosynthetic process; GO:0016125,sterol m…	PF00067.22:Cytochrome P450	--	--	--
novel.2630	0	0	0.02	3.25	4.64	3.44	0	0	1	192	296	211	9.07052	3.56978e-13	1.1488e-11	up	Chr6	10827004	10831840	-	--	--	K16297 serine carboxypeptidase-like clade II [EC:3.4.16.-] | (RefSeq) serine carboxypeptidase-like 33 (A)	--	XP_010914643.1	SCP26_ORYSJ RecName: Full=Serine carboxypeptidase-like 26 {ECO:0000305}; Short=OsSCP26 {ECO:0000303|PubMed:16895613}; EC=3.4.16.- {ECO:0000305}; AltName: Full=Protein GRAIN SIZE 5 {ECO:0000303|PubMed:22019783}; Flags: Precursor;	At5g23210	GO:0005576,extracellular region; GO:0005773,vacuole; GO:0004185,serine-type carboxypeptidase activity; GO:0003674,molecular_function; GO:0003824,catalytic activity; GO:0004180,carboxypeptidase activity; GO:0008236,serine-type peptidase activity; GO:0008233,peptidase activity; GO:0008238,exopeptidase activity; GO:0070011,peptidase activity, acting on L-amino acid peptides; GO:0016787,hydrolase act…	PF00450.22:Serine carboxypeptidase	--	--	--
Dioal.02G052400.v2.1	0.27	0	0.09	11.32	10.85	11.48	3	0	1	114	118	120	6.2153	3.58184e-13	1.1507e-11	up	Chr2	17010727	17011859	+	Dioal.02G052400	--	K12261 2-hydroxyacyl-CoA lyase 1 [EC:4.1.-.-] | (RefSeq) 2-hydroxyacyl-CoA lyase (A)	ko04146: Peroxisome	PKA62915.1	HACL_ARATH RecName: Full=2-hydroxyacyl-CoA lyase; EC=4.1.-.-; AltName: Full=2-hydroxyphytanoyl-CoA lyase; Short=2-HPCL; AltName: Full=Oxalyl-CoA decarboxylase;	At5g17380	GO:0005829,cytosol; GO:0005777,peroxisome; GO:0009536,plastid; GO:0016831,carboxy-lyase activity; GO:0000287,magnesium ion binding; GO:0030976,thiamine pyrophosphate binding; GO:0001561,fatty acid alpha-oxidation; GO:0003674,molecular_function; GO:0003824,catalytic activity; GO:0016829,lyase activity; GO:0016830,carbon-carbon lyase activity; GO:0005488,binding; GO:0046872,metal ion binding; GO:00…	--	--	--	--
Dioal.06G009900.v2.1	6.93	7.08	6.74	24.88	27.07	29.14	311	299	294	1026	1205	1247	1.66967	3.59989e-13	1.15451e-11	up	Chr6	583530	589065	+	Dioal.06G009900	--	K00382 dihydrolipoamide dehydrogenase [EC:1.8.1.4] | (RefSeq) dihydrolipoyl dehydrogenase 2, chloroplastic (A)	ko00010: Glycolysis / Gluconeogenesis; ko00020: Citrate cycle (TCA cycle); ko00260: Glycine, serine and threonine metabolism; ko00280: Valine, leucine and isoleucine degradation; ko00310: Lysine degradation; ko00380: Tryptophan metabolism; ko00620: Pyruvate metabolism; ko00630: Glyoxylate and dicarboxylate metabolism; ko00640: Propanoate metabolism; ko01100: Metabolic pathways; ko01110: Biosynthe…	XP_010914552.1	PLPD1_ARATH RecName: Full=Dihydrolipoyl dehydrogenase 1, chloroplastic; Short=ptLPD1; EC=1.8.1.4; AltName: Full=Dihydrolipoamide dehydrogenase 1; AltName: Full=Protein LIPOAMIDE DEHYDROGENASE 1; AltName: Full=Pyruvate dehydrogenase complex E3 subunit 1; Short=E3-1; Short=PDC-E3 1; Flags: Precursor;	At3g16950	GO:0009941,chloroplast envelope; GO:0009570,chloroplast stroma; GO:0005829,cytosol; GO:0005730,nucleolus; GO:0004148,dihydrolipoyl dehydrogenase activity; GO:0050660,flavin adenine dinucleotide binding; GO:0006086,acetyl-CoA biosynthetic process from pyruvate; GO:0045454,cell redox homeostasis; GO:0046685,response to arsenic-containing substance; GO:0003674,molecular_function; GO:0003824,catalyti…	PF07992.14:Pyridine nucleotide-disulphide oxidoreductase	--	--	--
Dioal.19G029000.v2.1	0	0	0	52.98	7.48	30.65	0	0	0	433	66	260	10.1926	3.6224e-13	1.15973e-11	up	Chr19	1877543	1878263	+	Dioal.19G029000	--	--	--	XP_006827167.1	ILI6_ORYSI RecName: Full=Transcription factor ILI6; Short=OsILI6; AltName: Full=Protein INCREASED LEAF INCLINATION 6;	At5g39860	GO:0005634,nucleus; GO:0046983,protein dimerization activity; GO:0009742,brassinosteroid mediated signaling pathway; GO:0080113,regulation of seed growth; GO:0006355,regulation of transcription, DNA-templated; GO:0005515,protein binding; GO:0003674,molecular_function; GO:0005488,binding; GO:0007165,signal transduction; GO:0007154,cell communication; GO:0008150,biological_process; GO:0009719,respo…	PF00010.26:Helix-loop-helix DNA-binding domain	--	--	--
Dioal.18G095500.v2.1	18.97	9.53	8.18	109.45	77.86	86.65	670	317	281	3554	2729	2920	2.64754	3.74132e-13	1.19575e-11	up	Chr18	26054214	26058207	-	Dioal.18G095500	--	K17871 NADH:ubiquinone reductase (non-electrogenic) [EC:1.6.5.9] | (RefSeq) internal alternative NAD(P)H-ubiquinone oxidoreductase A2, mitochondrial (A)	--	XP_010922566.1	NDA1_ARATH RecName: Full=Internal alternative NAD(P)H-ubiquinone oxidoreductase A1, mitochondrial; EC=1.6.5.9; AltName: Full=Internal alternative NADH dehydrogenase NDA1; AltName: Full=Internal non-phosphorylating NAD(P)H dehydrogenase 1; Short=AtNDI1; AltName: Full=NADH:ubiquinone reductase (non-electrogenic) NDA1; Flags: Precursor;	At1g07180	GO:0031304,intrinsic component of mitochondrial inner membrane; GO:0005759,mitochondrial matrix; GO:0005739,mitochondrion; GO:0005777,peroxisome; GO:0050136,NADH dehydrogenase (quinone) activity; GO:0003954,NADH dehydrogenase activity; GO:0003959,NADPH dehydrogenase activity; GO:0071482,cellular response to light stimulus; GO:0003674,molecular_function; GO:0003824,catalytic activity; GO:0016491,o…	PF07992.14:Pyridine nucleotide-disulphide oxidoreductase	--	--	--
Dioal.05G043300.v2.1	0	0.03	0.03	8.45	6.69	4.29	0	1	1	287	245	151	8.15711	3.77103e-13	1.20318e-11	up	Chr5	2889754	2896961	+	Dioal.05G043300	--	--	--	XP_008802120.1	--	At2g43990	--	--	--	--	--
Dioal.04G040500.v2.1	4.41	6.82	4.21	39.05	31.67	32.55	142	207	132	1157	1013	1001	2.4426	3.89801e-13	1.23734e-11	up	Chr4	3244100	3246828	+	Dioal.04G040500	--	K00430 peroxidase [EC:1.11.1.7] | (RefSeq) peroxidase 12 (A)	ko00940: Phenylpropanoid biosynthesis; ko01100: Metabolic pathways; ko01110: Biosynthesis of secondary metabolites	GAU13317.1	PER12_ARATH RecName: Full=Peroxidase 12; Short=Atperox P12; EC=1.11.1.7; AltName: Full=ATP4a; AltName: Full=PRXR6; Flags: Precursor;	At1g71695	GO:0005618,cell wall; GO:0005576,extracellular region; GO:0005739,mitochondrion; GO:0009505,plant-type cell wall; GO:0009506,plasmodesma; GO:0005773,vacuole; GO:0020037,heme binding; GO:0046872,metal ion binding; GO:0004601,peroxidase activity; GO:0042744,hydrogen peroxide catabolic process; GO:0006979,response to oxidative stress; GO:0003674,molecular_function; GO:0005488,binding; GO:0046906,tet…	PF00141.23:Peroxidase	--	--	--
Dioal.15G002100.v2.1	1.18	0.36	0.32	10.14	17.53	8.26	49	14	13	387	722	327	4.03331	3.95975e-13	1.2548e-11	up	Chr15	164734	166911	+	Dioal.15G002100	--	K23806 alpha-guaiene 2-oxidase | (RefSeq) CYP71BE5; premnaspirodiene oxygenase-like (A)	--	XP_008794219.1	C71BE_SINHE RecName: Full=Desmethyl-deoxy-podophyllotoxin synthase {ECO:0000303|PubMed:26359402}; EC=1.14.14.- {ECO:0000269|PubMed:26359402}; AltName: Full=Cytochrome P450 family 71 subfamily BE polypeptide 54 {ECO:0000303|PubMed:26359402};	At3g26280	GO:0016021,integral component of membrane; GO:0020037,heme binding; GO:0005506,iron ion binding; GO:0004497,monooxygenase activity; GO:0016705,oxidoreductase activity, acting on paired donors, with incorporation or reduction of molecular oxygen; GO:0019438,aromatic compound biosynthetic process; GO:0009699,phenylpropanoid biosynthetic process; GO:0003674,molecular_function; GO:0005488,binding; GO…	PF00067.22:Cytochrome P450	--	--	--
Dioal.05G135500.v2.1	9.44	7.75	4.47	60.7	39.4	53.97	341	264	157	2017	1413	1861	2.55926	4.18316e-13	1.3183e-11	up	Chr5	19322173	19327241	-	Dioal.05G135500	--	K15283 solute carrier family 35, member E1 | (RefSeq) phosphoenolpyruvate/phosphate translocator 1, chloroplastic-like (A)	--	XP_010923226.1	PPT1_ORYSJ RecName: Full=Phosphoenolpyruvate/phosphate translocator 1, chloroplastic; Short=OsPPT1; Flags: Precursor;	At5g33320	GO:0031969,chloroplast membrane; GO:0005794,Golgi apparatus; GO:0016021,integral component of membrane; GO:0015297,antiporter activity; GO:0015121,phosphoenolpyruvate:phosphate antiporter activity; GO:0009670,triose-phosphate:phosphate antiporter activity; GO:0008643,carbohydrate transport; GO:0015714,phosphoenolpyruvate transport; GO:0035436,triose phosphate transmembrane transport; GO:0003674,m…	PF03151.16:Triose-phosphate Transporter family	--	--	--
Dioal.19G183900.v2.1	0.71	0.63	0.73	6.38	8.61	5.9	18	15	18	149	217	143	3.04941	4.18844e-13	1.3183e-11	up	Chr19	24591557	24596160	-	Dioal.19G183900	--	K10740 replication factor A3 | (RefSeq) replication protein A 14 kDa subunit isoform X1 (A)	ko03030: DNA replication; ko03420: Nucleotide excision repair; ko03430: Mismatch repair; ko03440: Homologous recombination	ONK61629.1	RFA3_ORYSJ RecName: Full=Replication protein A 14 kDa subunit; Short=OsRPA14; AltName: Full=Replication factor A protein 3; AltName: Full=Replication protein A 3;	At4g18590_1	GO:0005634,nucleus; GO:0003677,DNA binding; GO:0006310,DNA recombination; GO:0006281,DNA repair; GO:0006260,DNA replication; GO:0003674,molecular_function; GO:0003676,nucleic acid binding; GO:0005488,binding; GO:0097159,organic cyclic compound binding; GO:1901363,heterocyclic compound binding; GO:0008152,metabolic process; GO:0006139,nucleobase-containing compound metabolic process; GO:0006259,DN…	PF08661.11:Replication factor A protein 3	--	--	--
novel.1905	0	0	0	8.31	6.42	6.67	0	0	0	144	120	120	9.1819	4.44884e-13	1.39346e-11	up	Chr2	17451554	17454019	-	--	--	--	--	--	--	--	--	--	--	--	--
Dioal.20G088400.v2.1	0.05	0.19	0.04	10.78	10.69	1.65	3	10	2	553	592	88	6.08045	4.44966e-13	1.39346e-11	up	Chr20	16807307	16820637	+	Dioal.20G088400	--	K17873 11-oxo-beta-amyrin 30-oxidase [EC:1.14.14.115] | (RefSeq) 11-oxo-beta-amyrin 30-oxidase (A)	--	XP_008798317.2	C7A39_KALSE RecName: Full=Cytochrome P450 72A397; EC=1.14.14.- {ECO:0000269|PubMed:29186583};	At3g14690	GO:0016021,integral component of membrane; GO:0020037,heme binding; GO:0005506,iron ion binding; GO:0016712,oxidoreductase activity, acting on paired donors, with incorporation or reduction of molecular oxygen, reduced flavin or flavoprotein as one donor, and incorporation of one atom of oxygen; GO:0016134,saponin metabolic process; GO:0003674,molecular_function; GO:0005488,binding; GO:0046906,te…	PF00067.22:Cytochrome P450	--	--	--
Dioal.11G044800.v2.1	0.11	0	0.07	3.89	5.72	3.79	3	0	2	99	157	100	5.90101	4.50169e-13	1.40738e-11	up	Chr11	12995936	13000136	-	Dioal.11G044800	--	--	--	XP_010933355.1	FB248_ARATH RecName: Full=F-box protein At4g35930;	At4g35930	--	PF12937.7:F-box-like	--	--	--
novel.944	0	0	0	1.28	2.33	4.16	0	0	0	82	161	276	9.58597	4.58338e-13	1.42813e-11	up	Chr14	15940421	15945505	+	--	--	K17086 transmembrane 9 superfamily member 2/4 | (RefSeq) uncharacterized LOC101300290 (A)	--	XP_020080379.1	--	At1g43930	GO:0003676,nucleic acid binding; GO:0008270,zinc ion binding; GO:0003674,molecular_function; GO:0005488,binding; GO:0097159,organic cyclic compound binding; GO:1901363,heterocyclic compound binding; GO:0046872,metal ion binding; GO:0043167,ion binding; GO:0043169,cation binding; GO:0046914,transition metal ion binding	PF10551.9:MULE transposase domain	--	--	--
Dioal.14G119700.v2.1	0.29	0.42	0.47	4.29	6.25	10.84	9	12	14	121	190	317	3.8637	4.76724e-13	1.478e-11	up	Chr14	19825513	19828080	+	Dioal.14G119700	--	K13692 UDP-glucose:(indol-3-yl)acetate beta-D-glucosyltransferase [EC:2.4.1.121] | (RefSeq) UDP-glycosyltransferase 84B2-like (A)	--	XP_010922029.1	U87A2_ARATH RecName: Full=UDP-glycosyltransferase 87A2; EC=2.4.1.-;	At2g30140	GO:0005737,cytoplasm; GO:0005829,cytosol; GO:0005634,nucleus; GO:0008194,UDP-glycosyltransferase activity; GO:0009909,regulation of flower development; GO:0003674,molecular_function; GO:0003824,catalytic activity; GO:0016740,transferase activity; GO:0016757,transferase activity, transferring glycosyl groups; GO:0000003,reproduction; GO:0003006,developmental process involved in reproduction; GO:00…	PF00201.18:UDP-glucoronosyl and UDP-glucosyl transferase	--	--	--
novel.3061	0	0	0	2.32	3.72	2.51	0	0	0	105	182	118	9.24286	4.91634e-13	1.5217e-11	up	Chr9	2832897	2836474	+	--	--	K01230 mannosyl-oligosaccharide alpha-1,2-mannosidase [EC:3.2.1.113] | (RefSeq) mannosyl-oligosaccharide 1,2-alpha-mannosidase MNS1 (A)	ko00510: N-Glycan biosynthesis; ko00513: Various types of N-glycan biosynthesis; ko01100: Metabolic pathways; ko04141: Protein processing in endoplasmic reticulum	XP_009129348.1	--	At3g22220	GO:0046983,protein dimerization activity; GO:0005515,protein binding; GO:0003674,molecular_function; GO:0005488,binding	PF04937.15:Protein of unknown function (DUF 659)	--	--	--
Dioal.04G151400.v2.1	0.97	0.98	1.15	7.38	6.48	5.5	63	60	73	442	419	342	2.35006	5.24056e-13	1.61134e-11	up	Chr4	22233416	22243300	-	Dioal.04G151400	--	K02605 origin recognition complex subunit 3 | (RefSeq) origin of replication complex subunit 3 isoform X1 (A)	--	XP_010918184.1	ORC3_ORYSJ RecName: Full=Origin of replication complex subunit 3 {ECO:0000303|PubMed:15939553}; Short=OsORC3 {ECO:0000303|PubMed:16100779};	At5g16690	GO:0031261,DNA replication preinitiation complex; GO:0005664,nuclear origin of replication recognition complex; GO:0005656,nuclear pre-replicative complex; GO:0003688,DNA replication origin binding; GO:0006270,DNA replication initiation; GO:0048527,lateral root development; GO:0006267,pre-replicative complex assembly involved in nuclear cell cycle DNA replication; GO:0009744,response to sucrose; …	PF07034.11:Origin recognition complex (ORC) subunit 3 N-terminus	--	--	--
novel.588	0	0	0	2.9	2.16	1.98	0	0	0	154	124	109	9.19632	5.6695e-13	1.73464e-11	up	Chr13	679089	681966	-	--	--	K22804 structural maintenance of chromosomes protein 6 | (RefSeq) structural maintenance of chromosomes protein 6B-like (A)	--	XP_020096969.1	RNHX1_ARATH RecName: Full=Putative ribonuclease H protein At1g65750; EC=3.1.26.4;	At2g17910	GO:0046872,metal ion binding; GO:0003676,nucleic acid binding; GO:0004523,RNA-DNA hybrid ribonuclease activity; GO:0003674,molecular_function; GO:0005488,binding; GO:0043167,ion binding; GO:0043169,cation binding; GO:0097159,organic cyclic compound binding; GO:1901363,heterocyclic compound binding; GO:0003824,catalytic activity; GO:0004518,nuclease activity; GO:0004519,endonuclease activity; GO:0…	PF00078.27:Reverse transcriptase (RNA-dependent DNA polymerase)	--	--	--
Dioal.17G038100.v2.1	15.21	1.68	1.92	246.24	199.73	292.44	163	17	20	2426	2124	2990	5.09464	6.27589e-13	1.91389e-11	up	Chr17	2976781	2977428	+	Dioal.17G038100	--	--	--	XP_010915430.1	BH162_ARATH RecName: Full=Transcription factor bHLH162; AltName: Full=Basic helix-loop-helix protein 162; Short=AtbHLH162 {ECO:0000303|PubMed:14600211}; Short=bHLH 162; AltName: Full=bHLH transcription factor bHLH162;	At4g20970	GO:0090575,RNA polymerase II transcription factor complex; GO:0003700,DNA-binding transcription factor activity; GO:0000981,DNA-binding transcription factor activity, RNA polymerase II-specific; GO:0046983,protein dimerization activity; GO:0000977,RNA polymerase II regulatory region sequence-specific DNA binding; GO:0050832,defense response to fungus; GO:0006357,regulation of transcription by RNA…	PF00010.26:Helix-loop-helix DNA-binding domain	bHLH	TF	bHLH
Dioal.07G015400.v2.1	0.08	0.17	0.1	1.43	3.53	2.92	6	12	7	97	258	205	4.17823	6.50286e-13	1.97987e-11	up	Chr7	977946	981612	+	Dioal.07G015400	--	K15078 structure-specific endonuclease subunit SLX1 [EC:3.6.1.-] | (RefSeq) putative disease resistance protein RGA3 (A)	--	XP_004961655.1	RGA3_SOLBU RecName: Full=Putative disease resistance protein RGA3; AltName: Full=Blight resistance protein B149; AltName: Full=RGA1-blb;	At3g14470	GO:0043531,ADP binding; GO:0005524,ATP binding; GO:0006952,defense response; GO:0000166,nucleotide binding; GO:0003674,molecular_function; GO:0005488,binding; GO:0017076,purine nucleotide binding; GO:0030554,adenyl nucleotide binding; GO:0032553,ribonucleotide binding; GO:0032555,purine ribonucleotide binding; GO:0032559,adenyl ribonucleotide binding; GO:0036094,small molecule binding; GO:0043167…	PF00931.22:NB-ARC domain	--	--	--
Dioal.02G080500.v2.1	1.2	0.98	0.12	27.73	34.41	14.02	70	54	7	1484	1988	779	4.79927	6.61257e-13	2.00999e-11	up	Chr2	20981580	20984480	-	Dioal.02G080500	--	K13415 protein brassinosteroid insensitive 1 [EC:2.7.10.1 2.7.11.1] | (RefSeq) brassinosteroid LRR receptor kinase BRI1 (A)	ko04075: Plant hormone signal transduction	XP_010933233.1	MIK2_ARATH RecName: Full=MDIS1-interacting receptor like kinase 2 {ECO:0000303|PubMed:26863186}; Short=AtMIK2 {ECO:0000303|PubMed:26863186}; AltName: Full=Probable LRR receptor-like serine/threonine-protein kinase At4g08850; EC=2.7.11.1 {ECO:0000305}; Flags: Precursor;	At4g08850	GO:0016021,integral component of membrane; GO:0005886,plasma membrane; GO:0009506,plasmodesma; GO:0090406,pollen tube; GO:0005524,ATP binding; GO:0106310,NA; GO:0106311,NA; GO:0009755,hormone-mediated signaling pathway; GO:0010183,pollen tube guidance; GO:0000166,nucleotide binding; GO:0003674,molecular_function; GO:0005488,binding; GO:0008144,drug binding; GO:0017076,purine nucleotide binding; G…	PF00069.25:Protein kinase domain	--	--	--
novel.1704	3.82	1.33	0.98	78.18	25.26	39.98	52	17	13	978	341	519	4.31632	6.68909e-13	2.02993e-11	up	Chr19	17387505	17388182	.	--	--	--	--	--	--	--	--	--	--	--	--
Dioal.17G041100.v2.1	0.78	0.61	0.66	4.75	3.88	5.16	39	29	32	219	193	247	2.46236	6.72858e-13	2.0386e-11	up	Chr17	3392061	3394559	-	Dioal.17G041100	--	K13420 LRR receptor-like serine/threonine-protein kinase FLS2 [EC:2.7.11.1] | (RefSeq) LRR receptor-like serine/threonine-protein kinase FLS2 (A)	ko04016: MAPK signaling pathway - plant; ko04626: Plant-pathogen interaction	XP_008791435.1	SD25_ARATH RecName: Full=G-type lectin S-receptor-like serine/threonine-protein kinase SD2-5; EC=2.7.11.1; AltName: Full=S-domain-2 (SD2) receptor kinase 5; Short=SD2-5; Flags: Precursor;	At4g32300	GO:0016021,integral component of membrane; GO:0005886,plasma membrane; GO:0005524,ATP binding; GO:0005516,calmodulin binding; GO:0030246,carbohydrate binding; GO:0004672,protein kinase activity; GO:0106310,NA; GO:0004674,protein serine/threonine kinase activity; GO:0106311,NA; GO:0031625,ubiquitin protein ligase binding; GO:0046777,protein autophosphorylation; GO:0000166,nucleotide binding; GO:00…	PF00069.25:Protein kinase domain	--	--	--
Dioal.15G087900.v2.1	4.3	3.07	2.74	33.71	16.75	25.61	171	115	106	1234	662	973	2.63981	6.80067e-13	2.0568e-11	up	Chr15	21131347	21135865	+	Dioal.15G087900	--	K03691 peptide-O-fucosyltransferase [EC:2.4.1.221] | (RefSeq) uncharacterized protein LOC105046499 (A)	ko00514: Other types of O-glycan biosynthesis	XP_010923390.1	OFT36_ARATH RecName: Full=O-fucosyltransferase 36 {ECO:0000305}; Short=O-FucT-36 {ECO:0000305}; EC=2.4.1.- {ECO:0000305}; AltName: Full=O-fucosyltransferase family protein {ECO:0000305};	At5g50420	GO:0016021,integral component of membrane; GO:0046922,peptide-O-fucosyltransferase activity; GO:0006004,fucose metabolic process; GO:0003674,molecular_function; GO:0003824,catalytic activity; GO:0008417,fucosyltransferase activity; GO:0016740,transferase activity; GO:0016757,transferase activity, transferring glycosyl groups; GO:0016758,transferase activity, transferring hexosyl groups; GO:014009…	PF10250.9:GDP-fucose protein O-fucosyltransferase	--	--	--
Dioal.16G002300.v2.1	0.22	0.23	0.25	2.84	4.33	2.87	9	9	10	109	179	114	3.56681	6.81073e-13	2.0568e-11	up	Chr16	264428	266890	-	Dioal.16G002300	--	K00924 kinase [EC:2.7.1.-] | (RefSeq) probable receptor-like protein kinase At3g55450 (A)	--	XP_010933044.1	PBL15_ARATH RecName: Full=Probable serine/threonine-protein kinase PBL15 {ECO:0000305}; EC=2.7.11.1 {ECO:0000305}; AltName: Full=PBS1-like protein 15 {ECO:0000303|PubMed:20413097};	At1g61590	GO:0005886,plasma membrane; GO:0005524,ATP binding; GO:0016301,kinase activity; GO:0106310,NA; GO:0106311,NA; GO:0006952,defense response; GO:1901141,regulation of lignin biosynthetic process; GO:0000166,nucleotide binding; GO:0003674,molecular_function; GO:0005488,binding; GO:0008144,drug binding; GO:0017076,purine nucleotide binding; GO:0030554,adenyl nucleotide binding; GO:0032553,ribonucleoti…	PF07714.17:Protein tyrosine kinase	--	--	--
Dioal.02G066500.v2.1	0.74	0.72	0.45	7.02	12.88	9.04	12	11	7	104	206	139	3.63225	6.96736e-13	2.10069e-11	up	Chr2	19621331	19622133	+	Dioal.02G066500	--	K13466 EIX receptor 1/2 | (RefSeq) receptor-like protein 12 (A)	ko04626: Plant-pathogen interaction	XP_018677616.1	EIX2_SOLLC RecName: Full=Receptor-like protein EIX2 {ECO:0000305}; AltName: Full=EIX receptor 2 {ECO:0000312|EMBL:AAR28378.1}; Flags: Precursor;	--	GO:0016021,integral component of membrane; GO:0005886,plasma membrane; GO:0050832,defense response to fungus; GO:0006952,defense response; GO:0006950,response to stress; GO:0008150,biological_process; GO:0009605,response to external stimulus; GO:0009607,response to biotic stimulus; GO:0051707,response to other organism; GO:0009620,response to fungus; GO:0043207,response to external biotic stimulu…	PF12799.7:Leucine Rich repeats (2 copies)	--	--	--
Dioal.06G005600.v2.1	1.34	1.41	0.65	37.68	9.12	19.68	79	78	37	2037	532	1104	4.01939	7.0102e-13	2.11019e-11	up	Chr6	356056	359870	+	Dioal.06G005600	--	K24194 boron transporter | (RefSeq) probable boron transporter 2 (A)	--	XP_010921366.1	BOR2_ARATH RecName: Full=Probable boron transporter 2;	At3g62270	GO:0016021,integral component of membrane; GO:0005886,plasma membrane; GO:0046715,active borate transmembrane transporter activity; GO:0015301,anion:anion antiporter activity; GO:0005452,inorganic anion exchanger activity; GO:0022857,transmembrane transporter activity; GO:0050801,ion homeostasis; GO:0048364,root development; GO:0055085,transmembrane transport; GO:0003674,molecular_function; GO:00…	PF00955.21:HCO3- transporter family	--	--	--
Dioal.15G099000.v2.1	0.41	0.18	0.38	4.57	3.34	3.66	19	8	17	194	153	161	3.2864	7.11867e-13	2.13939e-11	up	Chr15	21876955	21879253	+	Dioal.15G099000	--	K01176 alpha-amylase [EC:3.2.1.1] | (RefSeq) alpha-amylase isozyme 2A (A)	ko00500: Starch and sucrose metabolism; ko01100: Metabolic pathways; ko01110: Biosynthesis of secondary metabolites	XP_008798729.2	LRK91_ARATH RecName: Full=L-type lectin-domain containing receptor kinase IX.1 {ECO:0000303|PubMed:19773388}; Short=LecRK-IX.1 {ECO:0000303|PubMed:19773388}; EC=2.7.11.1 {ECO:0000255|PROSITE-ProRule:PRU00159}; Flags: Precursor;	At5g10530	GO:0016021,integral component of membrane; GO:0005886,plasma membrane; GO:0005524,ATP binding; GO:0030246,carbohydrate binding; GO:0106310,NA; GO:0106311,NA; GO:0004675,transmembrane receptor protein serine/threonine kinase activity; GO:0042742,defense response to bacterium; GO:0002229,defense response to oomycetes; GO:0010942,positive regulation of cell death; GO:0010726,positive regulation of h…	PF00139.19:Legume lectin domain	--	--	--
Dioal.10G002000.v2.1	0.16	0.08	0.05	1.94	1.63	3.24	10	5	3	115	104	199	4.29378	7.1964e-13	2.1558e-11	up	Chr10	211248	215825	+	Dioal.10G002000	--	K13447 respiratory burst oxidase [EC:1.6.3.- 1.11.1.-] | (RefSeq) respiratory burst oxidase homolog protein C-like (A)	ko04016: MAPK signaling pathway - plant; ko04626: Plant-pathogen interaction	XP_010942321.1	RBOHC_SOLTU RecName: Full=Respiratory burst oxidase homolog protein C; EC=1.11.1.-; EC=1.6.3.-; AltName: Full=NADPH oxidase RBOHC; AltName: Full=StRBOHC;	At5g47910	GO:0016021,integral component of membrane; GO:0005886,plasma membrane; GO:0005509,calcium ion binding; GO:0016174,NAD(P)H oxidase activity; GO:0004601,peroxidase activity; GO:0003674,molecular_function; GO:0005488,binding; GO:0046872,metal ion binding; GO:0043167,ion binding; GO:0043169,cation binding; GO:0003824,catalytic activity; GO:0016491,oxidoreductase activity; GO:0016651,oxidoreductase ac…	PF08030.12:Ferric reductase NAD binding domain	--	--	--
novel.2974	0.57	0.38	0.27	3.79	3.5	2.74	52	33	24	319	318	239	2.77128	7.31483e-13	2.18776e-11	up	Chr8	12336741	12341897	+	--	--	K03006 DNA-directed RNA polymerase II subunit RPB1 [EC:2.7.7.6] | (RefSeq) LOW QUALITY PROTEIN: DNA-directed RNA polymerase II subunit 1-like (A)	ko03020: RNA polymerase	AAT38758.1	POLX_TOBAC RecName: Full=Retrovirus-related Pol polyprotein from transposon TNT 1-94; Includes: RecName: Full=Protease; EC=3.4.23.-; Includes: RecName: Full=Reverse transcriptase; EC=2.7.7.49; Includes: RecName: Full=Endonuclease;	At1g48710	GO:0004190,aspartic-type endopeptidase activity; GO:0004519,endonuclease activity; GO:0003676,nucleic acid binding; GO:0003964,RNA-directed DNA polymerase activity; GO:0008270,zinc ion binding; GO:0015074,DNA integration; GO:0003674,molecular_function; GO:0003824,catalytic activity; GO:0004175,endopeptidase activity; GO:0008233,peptidase activity; GO:0070011,peptidase activity, acting on L-amino …	PF07727.14:Reverse transcriptase (RNA-dependent DNA polymerase)	--	--	--
novel.123	0.84	1.17	0.64	7.99	9.99	8.02	19	25	14	166	224	173	3.00301	7.37906e-13	2.20062e-11	up	Chr1	24970344	24972212	+	--	--	--	--	--	--	--	--	--	--	--	--
Dioal.18G034800.v2.1	0	0	0	8.3	8.27	10.87	0	0	0	106	114	144	9.09325	7.38148e-13	2.20062e-11	up	Chr18	13425905	13426596	+	Dioal.18G034800	--	K23047 E3 ubiquitin-protein ligase UNKL [EC:2.3.2.27] | (RefSeq) zinc finger CCCH domain-containing protein 2-like (A)	--	XP_008789109.1	C3H66_ARATH RecName: Full=Zinc finger CCCH domain-containing protein 66; Short=AtC3H66;	At5g58620	GO:0010494,cytoplasmic stress granule; GO:0000932,P-body; GO:0003677,DNA binding; GO:0003700,DNA-binding transcription factor activity; GO:0046872,metal ion binding; GO:0003723,RNA binding; GO:0006355,regulation of transcription, DNA-templated; GO:0006412,translation; GO:0003674,molecular_function; GO:0003676,nucleic acid binding; GO:0005488,binding; GO:0097159,organic cyclic compound binding; GO…	--	--	--	--
Dioal.20G065400.v2.1	0.59	0.36	0.65	6.1	4.71	4.12	31	18	33	294	245	206	2.93323	7.4931e-13	2.23033e-11	up	Chr20	15208546	15212085	-	Dioal.20G065400	--	K01792 glucose-6-phosphate 1-epimerase [EC:5.1.3.15] | (RefSeq) putative glucose-6-phosphate 1-epimerase (A)	ko00010: Glycolysis / Gluconeogenesis; ko01100: Metabolic pathways; ko01110: Biosynthesis of secondary metabolites	XP_008791467.1	AAPC_CENCI RecName: Full=Putative glucose-6-phosphate 1-epimerase {ECO:0000250|UniProtKB:Q03161}; EC=5.1.3.15 {ECO:0000250|UniProtKB:Q03161}; AltName: Full=Putative D-hexose-6-phosphate mutarotase {ECO:0000250|UniProtKB:Q03161}; AltName: Full=Putative apospory-associated protein C;	At3g61610	GO:0030246,carbohydrate binding; GO:0047938,glucose-6-phosphate 1-epimerase activity; GO:0005975,carbohydrate metabolic process; GO:0003674,molecular_function; GO:0005488,binding; GO:0003824,catalytic activity; GO:0016853,isomerase activity; GO:0016854,racemase and epimerase activity; GO:0016857,racemase and epimerase activity, acting on carbohydrates and derivatives; GO:0008152,metabolic process…	PF01263.20:Aldose 1-epimerase	--	--	--
Dioal.04G055800.v2.1	11.81	8.15	4.43	102.54	54.35	72.99	831	540	303	6635	3796	4901	2.98009	7.666e-13	2.27092e-11	up	Chr4	8547074	8555190	-	Dioal.04G055800	--	K01595 phosphoenolpyruvate carboxylase [EC:4.1.1.31] | (RefSeq) phosphoenolpyruvate carboxylase (A)	ko00620: Pyruvate metabolism; ko00710: Carbon fixation in photosynthetic organisms; ko01100: Metabolic pathways; ko01200: Carbon metabolism	XP_007021728.2	CAPP2_SORBI RecName: Full=Phosphoenolpyruvate carboxylase 2; Short=PEPC 2; Short=PEPCase 2; EC=4.1.1.31; AltName: Full=CP28;	At1g53310	GO:0005737,cytoplasm; GO:0008964,phosphoenolpyruvate carboxylase activity; GO:0015977,carbon fixation; GO:0015979,photosynthesis; GO:0006099,tricarboxylic acid cycle; GO:0003674,molecular_function; GO:0003824,catalytic activity; GO:0004611,phosphoenolpyruvate carboxykinase activity; GO:0016829,lyase activity; GO:0016830,carbon-carbon lyase activity; GO:0016831,carboxy-lyase activity; GO:0008152,m…	PF00311.17:Phosphoenolpyruvate carboxylase	--	--	--
Dioal.03G078800.v2.1	0.22	0.12	0.27	2.68	2.25	2.28	15	8	18	169	153	149	3.26472	8.19291e-13	2.41931e-11	up	Chr3	20060455	20065478	+	Dioal.03G078800	--	K13457 disease resistance protein RPM1 | (RefSeq) LOW QUALITY PROTEIN: probable disease resistance protein RF45 (A)	ko04626: Plant-pathogen interaction	XP_019703738.1	RPP8_ARATH RecName: Full=Disease resistance protein RPP8; AltName: Full=Resistance to Peronospora parasitica protein 8;	At5g43470	GO:0005886,plasma membrane; GO:0009536,plastid; GO:0043531,ADP binding; GO:0005524,ATP binding; GO:0000166,nucleotide binding; GO:0071446,cellular response to salicylic acid stimulus; GO:0006952,defense response; GO:0051607,defense response to virus; GO:0009626,plant-type hypersensitive response; GO:0002230,positive regulation of defense response to virus by host; GO:0009646,response to absence o…	PF00931.22:NB-ARC domain	--	--	--
Dioal.06G008400.v2.1	1.04	0.77	1.3	9.84	6.73	7.84	47	33	57	409	302	338	2.67816	8.69966e-13	2.55679e-11	up	Chr6	514490	520909	-	Dioal.06G008400	--	K01648 ATP citrate (pro-S)-lyase [EC:2.3.3.8] | (RefSeq) ATP-citrate synthase beta chain protein 2 (A)	ko00020: Citrate cycle (TCA cycle); ko01100: Metabolic pathways; ko01110: Biosynthesis of secondary metabolites	PON93182.1	ACLB1_ORYSJ RecName: Full=ATP-citrate synthase beta chain protein 1; Short=ATP-citrate synthase B-1; EC=2.3.3.8; AltName: Full=ATP-citrate lyase B-1; AltName: Full=Citrate cleavage enzyme B-1;	At3g06650	GO:0005829,cytosol; GO:0005524,ATP binding; GO:0003878,ATP citrate synthase activity; GO:0016829,lyase activity; GO:0046872,metal ion binding; GO:0006085,acetyl-CoA biosynthetic process; GO:0006633,fatty acid biosynthetic process; GO:0000166,nucleotide binding; GO:0003674,molecular_function; GO:0005488,binding; GO:0008144,drug binding; GO:0017076,purine nucleotide binding; GO:0030554,adenyl nucle…	PF00285.21:Citrate synthase, C-terminal domain	--	--	--
Dioal.17G004900.v2.1	0.54	0.39	0.39	2.53	3.72	3.07	44	30	31	190	301	239	2.53565	9.23319e-13	2.70506e-11	up	Chr17	312430	320145	+	Dioal.17G004900	--	K21776 protein lin-54 | (RefSeq) uncharacterized protein LOC103708783 isoform X1 (A)	--	XP_010914918.1	TCX2_ARATH RecName: Full=Protein tesmin/TSO1-like CXC 2; Short=AtTCX2; AltName: Full=Protein TSO1-like 2; Short=Protein SOL2;	At3g22760	GO:0005634,nucleus; GO:0003700,DNA-binding transcription factor activity; GO:0046872,metal ion binding; GO:0000976,transcription regulatory region sequence-specific DNA binding; GO:0006355,regulation of transcription, DNA-templated; GO:0010375,stomatal complex patterning; GO:0010440,stomatal lineage progression; GO:0140110,transcription regulator activity; GO:0003674,molecular_function; GO:000548…	PF03638.15:Tesmin/TSO1-like CXC domain, cysteine-rich domain	CPP	TF	CPP
Dioal.04G060600.v2.1	2.74	1.05	0.51	115.03	29.09	27.49	50	18	9	1927	526	478	5.10352	9.8486e-13	2.87632e-11	up	Chr4	12730573	12732251	+	Dioal.04G060600	--	--	--	XP_010920620.1	PCR8_ARATH RecName: Full=Protein PLANT CADMIUM RESISTANCE 8; Short=AtPCR8;	At1g52200	GO:0016021,integral component of membrane; GO:0005886,plasma membrane; GO:0006979,response to oxidative stress; GO:0006950,response to stress; GO:0008150,biological_process; GO:0050896,response to stimulus; GO:0005575,cellular_component; GO:0016020,membrane; GO:0031224,intrinsic component of membrane; GO:0044425,membrane part; GO:0005623,cell; GO:0044464,cell part; GO:0071944,cell periphery	PF04749.17:PLAC8 family	--	--	--
Dioal.01G046100.v2.1	1.41	0.59	0.23	12.09	11.57	17.64	38	15	6	299	309	453	3.959	1.02485e-12	2.98376e-11	up	Chr1	22860021	22863412	+	Dioal.01G046100	--	--	--	XP_010940314.1	BH115_ARATH RecName: Full=Transcription factor bHLH115; AltName: Full=Basic helix-loop-helix protein 115; Short=AtbHLH115; Short=bHLH 115; AltName: Full=Transcription factor EN 134; AltName: Full=bHLH transcription factor bHLH115;	At1g51070	GO:0005634,nucleus; GO:0003677,DNA binding; GO:0046983,protein dimerization activity; GO:0003674,molecular_function; GO:0003676,nucleic acid binding; GO:0005488,binding; GO:0097159,organic cyclic compound binding; GO:1901363,heterocyclic compound binding; GO:0005515,protein binding; GO:0005622,intracellular; GO:0005575,cellular_component; GO:0005623,cell; GO:0043231,intracellular membrane-bounded…	PF00010.26:Helix-loop-helix DNA-binding domain	bHLH	TF	bHLH
Dioal.07G045100.v2.1	0.44	0.43	0.14	4.84	3.69	8.97	26	24	8	266	219	511	3.8453	1.08285e-12	3.13303e-11	up	Chr7	4247552	4251677	+	Dioal.07G045100	--	K01051 pectinesterase [EC:3.1.1.11] | (RefSeq) pectinesterase 2 (A)	ko00040: Pentose and glucuronate interconversions; ko01100: Metabolic pathways	XP_008798990.1	PME51_ARATH RecName: Full=Probable pectinesterase/pectinesterase inhibitor 51; Includes: RecName: Full=Pectinesterase inhibitor 51; AltName: Full=Pectin methylesterase inhibitor 51; Includes: RecName: Full=Pectinesterase 51; Short=PE 51; EC=3.1.1.11; AltName: Full=Pectin methylesterase 51; Short=AtPME51; Flags: Precursor;	At5g09760	GO:0005618,cell wall; GO:0005576,extracellular region; GO:0045330,aspartyl esterase activity; GO:0030599,pectinesterase activity; GO:0046910,pectinesterase inhibitor activity; GO:0042545,cell wall modification; GO:0045490,pectin catabolic process; GO:0003674,molecular_function; GO:0003824,catalytic activity; GO:0016787,hydrolase activity; GO:0016788,hydrolase activity, acting on ester bonds; GO:0…	PF01095.19:Pectinesterase	--	--	--
Dioal.07G055000.v2.1	4.18	3.7	3.31	21.13	17.94	16.19	126	105	97	586	537	466	2.02229	1.10216e-12	3.17904e-11	up	Chr7	8093621	8099288	+	Dioal.07G055000	--	--	--	XP_008797035.1	--	At4g02860	GO:0003824,catalytic activity; GO:0009058,biosynthetic process; GO:0003674,molecular_function; GO:0008152,metabolic process; GO:0008150,biological_process	PF02567.16:Phenazine biosynthesis-like protein	--	--	--
Dioal.20G096000.v2.1	0.87	0.63	0.44	5.44	4.52	3.98	67	46	33	387	347	294	2.57888	1.17288e-12	3.36739e-11	up	Chr20	17283239	17294363	-	Dioal.20G096000	--	K11136 regulator of telomere elongation helicase 1 [EC:3.6.4.12] | (RefSeq) regulator of telomere elongation helicase 1 isoform X1 (A)	--	XP_019702772.1	RTEL1_ORYSJ RecName: Full=Regulator of telomere elongation helicase 1 homolog {ECO:0000305}; EC=3.6.4.12 {ECO:0000305};	At1g79950	GO:0005739,mitochondrion; GO:0005634,nucleus; GO:0051539,4 iron, 4 sulfur cluster binding; GO:0005524,ATP binding; GO:0003677,DNA binding; GO:0003678,DNA helicase activity; GO:0070182,DNA polymerase binding; GO:0046872,metal ion binding; GO:0032508,DNA duplex unwinding; GO:0036297,interstrand cross-link repair; GO:0043007,maintenance of rDNA; GO:0070716,mismatch repair involved in maintenance of …	PF13307.6:Helicase C-terminal domain	--	--	--
Dioal.15G122300.v2.1	0.4	0.16	0.24	7.6	2.5	8.06	19	7	11	330	117	363	4.23079	1.18469e-12	3.39605e-11	up	Chr15	23485993	23490158	+	Dioal.15G122300	--	K20606 mitogen-activated protein kinase kinase kinase ANP1 [EC:2.7.11.25] | (RefSeq) receptor-like serine/threonine-protein kinase SD1-7 isoform X1 (A)	ko04016: MAPK signaling pathway - plant	XP_019707010.1	SD18_ARATH RecName: Full=Receptor-like serine/threonine-protein kinase SD1-8; EC=2.7.11.1; AltName: Full=Arabidopsis thaliana receptor kinase 3; AltName: Full=S-domain-1 (SD1) receptor kinase 8; Short=SD1-8; Flags: Precursor;	At4g21380	GO:0016021,integral component of membrane; GO:0005886,plasma membrane; GO:0009506,plasmodesma; GO:0005773,vacuole; GO:0005524,ATP binding; GO:0030246,carbohydrate binding; GO:0106310,NA; GO:0004674,protein serine/threonine kinase activity; GO:0106311,NA; GO:0004675,transmembrane receptor protein serine/threonine kinase activity; GO:0031625,ubiquitin protein ligase binding; GO:0006468,protein phos…	PF07714.17:Protein tyrosine kinase	--	--	--
Dioal.19G056700.v2.1	6.14	2.96	3.72	37.38	26.05	26.13	207	94	122	1158	871	840	2.54097	1.25999e-12	3.58981e-11	up	Chr19	5045291	5049224	+	Dioal.19G056700	--	K23451 dihydrosphingosine 1-phosphate phosphatase [EC:3.1.3.-] | (RefSeq) dihydrosphingosine 1-phosphate phosphatase C823.11-like (A)	ko00600: Sphingolipid metabolism; ko01100: Metabolic pathways	XP_009389049.1	LPPD_ARATH RecName: Full=Lipid phosphate phosphatase delta; Short=AtLPPD; EC=3.1.3.-; AltName: Full=Phosphatidic acid phosphatase delta; AltName: Full=Sphingoid phosphate phosphatase 1; Short=AtSSP1; AltName: Full=Sphingosine-1-phosphate phosphatase; Short=AtSPPASE;	At3g58490	GO:0005789,endoplasmic reticulum membrane; GO:0016021,integral component of membrane; GO:0016020,membrane; GO:0042392,sphingosine-1-phosphate phosphatase activity; GO:0046839,phospholipid dephosphorylation; GO:0009737,response to abscisic acid; GO:0006665,sphingolipid metabolic process; GO:0090332,stomatal closure; GO:0003674,molecular_function; GO:0003824,catalytic activity; GO:0016787,hydrolase…	PF01569.21:PAP2 superfamily	--	--	--
Dioal.06G032500.v2.1	0.25	0.03	0.14	5.15	2.73	5.49	9	1	5	168	96	186	4.68555	1.2697e-12	3.61195e-11	up	Chr6	8732506	8734273	-	Dioal.06G032500	--	--	--	XP_008788553.1	FK113_ARATH RecName: Full=F-box/kelch-repeat protein At5g26960;	At5g26960	--	PF01344.25:Kelch motif	--	--	--
Dioal.09G024700.v2.1	9.31	3.29	1.45	80.57	74.08	106.94	318	106	48	2530	2511	3485	3.98939	1.27588e-12	3.62402e-11	up	Chr9	3208510	3212007	-	Dioal.09G024700	--	K15283 solute carrier family 35, member E1 | (RefSeq) glucose-6-phosphate/phosphate translocator 2, chloroplastic-like (A)	--	XP_010276000.1	GPT1_ARATH RecName: Full=Glucose-6-phosphate/phosphate translocator 1, chloroplastic {ECO:0000303|PubMed:15722468}; Short=AtGPT1 {ECO:0000303|PubMed:15722468}; Flags: Precursor;	At5g54800	GO:0009507,chloroplast; GO:0031969,chloroplast membrane; GO:0005789,endoplasmic reticulum membrane; GO:0005794,Golgi apparatus; GO:0016021,integral component of membrane; GO:0005778,peroxisomal membrane; GO:0005777,peroxisome; GO:0009536,plastid; GO:0015297,antiporter activity; GO:0015152,glucose-6-phosphate transmembrane transporter activity; GO:0005315,inorganic phosphate transmembrane transpor…	PF03151.16:Triose-phosphate Transporter family	--	--	--
Dioal.14G137600.v2.1	2.06	0.83	0.11	23.19	49.93	34.25	37	14	2	383	890	587	4.92922	1.36622e-12	3.87469e-11	up	Chr14	21184709	21185712	+	Dioal.14G137600	--	--	--	--	--	--	--	--	--	--	--
Dioal.03G054700.v2.1	1.57	0.75	0.69	24.09	9.62	11.45	49	22	21	691	298	341	3.65598	1.41e-12	3.99278e-11	up	Chr3	15669643	15671264	+	Dioal.03G054700	--	K23877 xyloglucan O-acetyltransferase | (RefSeq) protein ALTERED XYLOGLUCAN 4-like isoform X1 (A)	--	XP_008806496.1	TBL27_ARATH RecName: Full=Protein ALTERED XYLOGLUCAN 4; AltName: Full=Protein trichome birefringence-like 27;	At1g70230	GO:0005794,Golgi apparatus; GO:0000139,Golgi membrane; GO:0016021,integral component of membrane; GO:0016413,O-acetyltransferase activity; GO:0010411,xyloglucan metabolic process; GO:0003674,molecular_function; GO:0003824,catalytic activity; GO:0008374,O-acyltransferase activity; GO:0016407,acetyltransferase activity; GO:0016740,transferase activity; GO:0016746,transferase activity, transferring …	PF13839.6:GDSL/SGNH-like Acyl-Esterase family found in Pmr5 and Cas1p	--	--	--
Dioal.13G002600.v2.1	2.68	3.94	2.3	20.61	19.1	17.17	122	169	102	863	863	746	2.37662	1.4122e-12	3.99295e-11	up	Chr13	295105	297373	-	Dioal.13G002600	--	K22133 oxalate---CoA ligase [EC:6.2.1.8] | (RefSeq) oxalate--CoA ligase (A)	ko00630: Glyoxylate and dicarboxylate metabolism; ko01100: Metabolic pathways	XP_010936217.1	SIT2_ORYSJ RecName: Full=L-type lectin-domain containing receptor kinase SIT2 {ECO:0000305}; EC=2.7.11.1 {ECO:0000250|UniProtKB:Q6H7D2}; AltName: Full=Protein SALT INTOLERANCE 2 {ECO:0000303|PubMed:24907341}; Flags: Precursor;	At3g53810	GO:0016021,integral component of membrane; GO:0005886,plasma membrane; GO:0005524,ATP binding; GO:0030246,carbohydrate binding; GO:0106310,NA; GO:0106311,NA; GO:0004675,transmembrane receptor protein serine/threonine kinase activity; GO:1901001,negative regulation of response to salt stress; GO:0006468,protein phosphorylation; GO:0000166,nucleotide binding; GO:0003674,molecular_function; GO:00054…	PF00139.19:Legume lectin domain	--	--	--
Dioal.13G006700.v2.1	1.54	1.59	1.56	7.26	8.67	7.56	79	77	78	342	441	370	2.02663	1.43905e-12	4.05656e-11	up	Chr13	555532	558189	+	Dioal.13G006700	--	K01176 alpha-amylase [EC:3.2.1.1] | (RefSeq) alpha-amylase isozyme 2A (A)	ko00500: Starch and sucrose metabolism; ko01100: Metabolic pathways; ko01110: Biosynthesis of secondary metabolites	XP_010943349.1	SIT2_ORYSJ RecName: Full=L-type lectin-domain containing receptor kinase SIT2 {ECO:0000305}; EC=2.7.11.1 {ECO:0000250|UniProtKB:Q6H7D2}; AltName: Full=Protein SALT INTOLERANCE 2 {ECO:0000303|PubMed:24907341}; Flags: Precursor;	At3g53810	GO:0016021,integral component of membrane; GO:0005886,plasma membrane; GO:0005524,ATP binding; GO:0030246,carbohydrate binding; GO:0106310,NA; GO:0106311,NA; GO:0004675,transmembrane receptor protein serine/threonine kinase activity; GO:1901001,negative regulation of response to salt stress; GO:0006468,protein phosphorylation; GO:0000166,nucleotide binding; GO:0003674,molecular_function; GO:00054…	PF00139.19:Legume lectin domain	--	--	--
Dioal.17G107300.v2.1	8.18	4.84	3.67	72.5	36.73	40.44	771	430	337	6287	3438	3639	2.91171	1.45522e-12	4.09594e-11	up	Chr17	19621900	19627774	+	Dioal.17G107300	--	K01530 phospholipid-translocating ATPase [EC:7.6.2.1] | (RefSeq) putative phospholipid-transporting ATPase 9 (A)	--	XP_008787943.1	ALA9_ARATH RecName: Full=Putative phospholipid-transporting ATPase 9 {ECO:0000303|PubMed:11402198}; Short=AtALA9 {ECO:0000303|PubMed:11402198}; EC=7.6.2.1 {ECO:0000305|PubMed:11402198}; AltName: Full=Aminophospholipid flippase 9 {ECO:0000303|PubMed:11402198};	At1g68710	GO:0016021,integral component of membrane; GO:0005886,plasma membrane; GO:0005524,ATP binding; GO:0140326,NA; GO:0000287,magnesium ion binding; GO:0045332,phospholipid translocation; GO:1901703,protein localization involved in auxin polar transport; GO:0000166,nucleotide binding; GO:0003674,molecular_function; GO:0005488,binding; GO:0008144,drug binding; GO:0017076,purine nucleotide binding; GO:0…	PF16209.5:Phospholipid-translocating ATPase N-terminal	--	--	--
Dioal.12G065700.v2.1	0.13	0.03	0	3.69	1.64	3.49	10	2	0	259	124	254	5.55046	1.51468e-12	4.25046e-11	up	Chr12	18188489	18192396	-	Dioal.12G065700	--	K13415 protein brassinosteroid insensitive 1 [EC:2.7.10.1 2.7.11.1] | (RefSeq) brassinosteroid LRR receptor kinase BRI1 (A)	ko04075: Plant hormone signal transduction	XP_020259713.1	MIK2_ARATH RecName: Full=MDIS1-interacting receptor like kinase 2 {ECO:0000303|PubMed:26863186}; Short=AtMIK2 {ECO:0000303|PubMed:26863186}; AltName: Full=Probable LRR receptor-like serine/threonine-protein kinase At4g08850; EC=2.7.11.1 {ECO:0000305}; Flags: Precursor;	At4g08850	GO:0016021,integral component of membrane; GO:0005886,plasma membrane; GO:0009506,plasmodesma; GO:0090406,pollen tube; GO:0005524,ATP binding; GO:0106310,NA; GO:0106311,NA; GO:0009755,hormone-mediated signaling pathway; GO:0010183,pollen tube guidance; GO:0000166,nucleotide binding; GO:0003674,molecular_function; GO:0005488,binding; GO:0008144,drug binding; GO:0017076,purine nucleotide binding; G…	PF00069.25:Protein kinase domain	--	--	--
novel.460	0	0	0	2.97	2.12	3.02	0	0	0	122	94	129	9.02444	1.57852e-12	4.42294e-11	up	Chr12	2360642	2362870	+	--	--	K20221 importin-4 | (RefSeq) importin-4 (A)	--	XP_010916537.1	--	Hs18874099	GO:0005737,cytoplasm; GO:0005634,nucleus; GO:0031267,small GTPase binding; GO:0006606,protein import into nucleus; GO:0005515,protein binding; GO:0003674,molecular_function; GO:0005488,binding; GO:0019899,enzyme binding; GO:0051020,GTPase binding; GO:0008104,protein localization; GO:0006810,transport; GO:0006886,intracellular protein transport; GO:0006913,nucleocytoplasmic transport; GO:0008150,b…	--	--	--	--
novel.2525	0	0	0	10.02	6.2	2.57	0	0	0	259	173	69	9.58579	1.6023e-12	4.48284e-11	up	Chr5	19438348	19439748	.	--	--	K06228 fused [EC:2.7.11.1] | (RefSeq) hypothetical protein (A)	--	GAV75933.1	--	At3g29510	--	PF03298.13:Stanniocalcin family	--	--	--
novel.1891	0	0.02	0.12	2.35	5.08	3.06	0	1	6	109	254	147	5.86987	1.64792e-12	4.5898e-11	up	Chr2	15759906	15765026	-	--	--	K03006 DNA-directed RNA polymerase II subunit RPB1 [EC:2.7.7.6] | (RefSeq) LOW QUALITY PROTEIN: DNA-directed RNA polymerase II subunit 1-like (A)	ko03020: RNA polymerase	CAB71063.1	POLX_TOBAC RecName: Full=Retrovirus-related Pol polyprotein from transposon TNT 1-94; Includes: RecName: Full=Protease; EC=3.4.23.-; Includes: RecName: Full=Reverse transcriptase; EC=2.7.7.49; Includes: RecName: Full=Endonuclease;	At3g61330	GO:0004190,aspartic-type endopeptidase activity; GO:0004519,endonuclease activity; GO:0003676,nucleic acid binding; GO:0003964,RNA-directed DNA polymerase activity; GO:0008270,zinc ion binding; GO:0015074,DNA integration; GO:0003674,molecular_function; GO:0003824,catalytic activity; GO:0004175,endopeptidase activity; GO:0008233,peptidase activity; GO:0070011,peptidase activity, acting on L-amino …	PF07727.14:Reverse transcriptase (RNA-dependent DNA polymerase)	--	--	--
Dioal.U000100.v2.1	0.52	0.32	0.31	5.36	4.33	4.54	14	8	8	132	115	116	3.35365	1.71458e-12	4.74707e-11	up	UN1	566644	568815	+	Dioal.U000100	--	K24752 WD repeat-containing protein 70 | (RefSeq) WD repeat-containing protein 70 (A)	--	XP_010933218.1	RID3_ARATH RecName: Full=Protein ROOT INITIATION DEFECTIVE 3; AltName: Full=Root initiation defective 3 protein; AltName: Full=WD-40 repeat-containing protein RID3;	At2g20330	GO:0080008,Cul4-RING E3 ubiquitin ligase complex; GO:0005656,nuclear pre-replicative complex; GO:0097344,Rix1 complex; GO:1902184,negative regulation of shoot apical meristem development; GO:0030174,regulation of DNA-dependent DNA replication initiation; GO:0006364,rRNA processing; GO:0009888,tissue development; GO:0008150,biological_process; GO:0032502,developmental process; GO:0048507,meristem …	PF00400.32:WD domain, G-beta repeat	--	--	--
Dioal.06G045800.v2.1	2.64	2.52	0.38	50.46	74.83	27.99	79	71	11	1388	2222	799	4.53817	1.74374e-12	4.82065e-11	up	Chr6	10797627	10799691	+	Dioal.06G045800	--	K01176 alpha-amylase [EC:3.2.1.1] | (RefSeq) alpha-amylase isozyme 3D isoform X1 (A)	ko00500: Starch and sucrose metabolism; ko01100: Metabolic pathways; ko01110: Biosynthesis of secondary metabolites	XP_010943052.1	AMY3B_ORYSJ RecName: Full=Alpha-amylase isozyme 3B; EC=3.2.1.1 {ECO:0000250|UniProtKB:P00693}; AltName: Full=1,4-alpha-D-glucan glucanohydrolase; Flags: Precursor;	At4g25000	GO:0004556,alpha-amylase activity; GO:0103025,alpha-amylase activity (releasing maltohexaose); GO:0005509,calcium ion binding; GO:0005983,starch catabolic process; GO:0005987,sucrose catabolic process; GO:0003674,molecular_function; GO:0003824,catalytic activity; GO:0004553,hydrolase activity, hydrolyzing O-glycosyl compounds; GO:0016160,amylase activity; GO:0016787,hydrolase activity; GO:0016798…	PF07821.12:Alpha-amylase C-terminal beta-sheet domain	--	--	--
novel.1423	0	0	0	7.09	4.39	6.13	0	0	0	136	91	122	9.04603	1.83112e-12	5.03235e-11	up	Chr17	19566158	19567386	-	--	--	K02358 elongation factor Tu | (RefSeq) uncharacterized protein LOC103721475 isoform X1 (A)	ko04626: Plant-pathogen interaction	XP_015381378.1	RRPO_OENBE RecName: Full=RNA-directed DNA polymerase homolog; EC=2.7.7.48; AltName: Full=Reverse transcriptase homolog;	At1g35370_2	GO:0005739,mitochondrion; GO:0003968,RNA-directed 5'-3' RNA polymerase activity; GO:0003964,RNA-directed DNA polymerase activity; GO:0003674,molecular_function; GO:0003824,catalytic activity; GO:0016740,transferase activity; GO:0016772,transferase activity, transferring phosphorus-containing groups; GO:0016779,nucleotidyltransferase activity; GO:0034062,5'-3' RNA polymerase activity; GO:0097747,R…	PF00078.27:Reverse transcriptase (RNA-dependent DNA polymerase)	--	--	--
novel.806	0	0	0	1.09	1.27	1.38	0	0	0	92	116	121	8.94585	1.91809e-12	5.24814e-11	up	Chr14	5214304	5218882	.	--	--	K03006 DNA-directed RNA polymerase II subunit RPB1 [EC:2.7.7.6] | (RefSeq) LOW QUALITY PROTEIN: DNA-directed RNA polymerase II subunit 1-like (A)	ko03020: RNA polymerase	CAN71427.1	POLX_TOBAC RecName: Full=Retrovirus-related Pol polyprotein from transposon TNT 1-94; Includes: RecName: Full=Protease; EC=3.4.23.-; Includes: RecName: Full=Reverse transcriptase; EC=2.7.7.49; Includes: RecName: Full=Endonuclease;	At3g29775	GO:0004190,aspartic-type endopeptidase activity; GO:0004519,endonuclease activity; GO:0003676,nucleic acid binding; GO:0003964,RNA-directed DNA polymerase activity; GO:0008270,zinc ion binding; GO:0015074,DNA integration; GO:0003674,molecular_function; GO:0003824,catalytic activity; GO:0004175,endopeptidase activity; GO:0008233,peptidase activity; GO:0070011,peptidase activity, acting on L-amino …	PF07727.14:Reverse transcriptase (RNA-dependent DNA polymerase)	--	--	--
Dioal.19G148200.v2.1	0	0	0	7	6.43	6.32	0	0	0	111	110	104	8.93664	2.01091e-12	5.48598e-11	up	Chr19	22301590	22303731	-	Dioal.19G148200	--	K09264 MADS-box transcription factor, plant | (RefSeq) floral homeotic protein PMADS 2 (A)	--	XP_018678849.1	MAD29_ORYSJ RecName: Full=MADS-box transcription factor 29; AltName: Full=OsMADS29;	At1g69120	GO:0005634,nucleus; GO:0000981,DNA-binding transcription factor activity, RNA polymerase II-specific; GO:0046983,protein dimerization activity; GO:0000978,RNA polymerase II proximal promoter sequence-specific DNA binding; GO:0043068,positive regulation of programmed cell death; GO:0045944,positive regulation of transcription by RNA polymerase II; GO:0006357,regulation of transcription by RNA poly…	PF01486.17:K-box region	MADS-MIKC	TF	MADS->MADS-MIKC
novel.1676	0.49	0.19	0.23	2.55	4.62	6.59	33	12	15	158	309	424	3.64749	2.06477e-12	5.61646e-11	up	Chr19	9297355	9304278	-	--	--	K23452 UDP-glucosyltransferase 85A [EC:2.4.1.-] | (RefSeq) UDP-glycosyltransferase 85A3-like (A)	ko00908: Zeatin biosynthesis; ko01110: Biosynthesis of secondary metabolites	XP_008808008.1	UGT2_GARJA RecName: Full=7-deoxyloganetin glucosyltransferase; EC=2.4.1.324; AltName: Full=Genipin glucosyltransferase; AltName: Full=UDP-glucose glucosyltransferase 2; Short=GjUGT2; AltName: Full=UDP-glycosyltransferase 85A24;	At1g22360	GO:0035251,UDP-glucosyltransferase activity; GO:0003674,molecular_function; GO:0003824,catalytic activity; GO:0008194,UDP-glycosyltransferase activity; GO:0016740,transferase activity; GO:0016757,transferase activity, transferring glycosyl groups; GO:0016758,transferase activity, transferring hexosyl groups; GO:0046527,glucosyltransferase activity	--	--	--	--
Dioal.19G105500.v2.1	2.94	1.56	0.27	67.41	34.82	33.35	44	22	4	929	518	477	4.60044	2.11171e-12	5.71082e-11	up	Chr19	19214539	19215285	-	Dioal.19G105500	--	K13466 EIX receptor 1/2 | (RefSeq) receptor-like protein 12 (A)	ko04626: Plant-pathogen interaction	XP_008803295.1	--	--	GO:0016021,integral component of membrane; GO:0005575,cellular_component; GO:0016020,membrane; GO:0031224,intrinsic component of membrane; GO:0044425,membrane part	PF12799.7:Leucine Rich repeats (2 copies)	--	--	--
Dioal.14G131700.v2.1	0.05	0.17	0	12.87	4.05	11.72	1	3	0	218	74	206	6.70239	2.13242e-12	5.75847e-11	up	Chr14	20784009	20785211	+	Dioal.14G131700	--	K00430 peroxidase [EC:1.11.1.7] | (RefSeq) peroxidase P7-like (A)	ko00940: Phenylpropanoid biosynthesis; ko01100: Metabolic pathways; ko01110: Biosynthesis of secondary metabolites	XP_020079816.1	PERX_NICSY RecName: Full=Lignin-forming anionic peroxidase; EC=1.11.1.7; Flags: Precursor;	At1g14550	GO:0005576,extracellular region; GO:0020037,heme binding; GO:0046872,metal ion binding; GO:0004601,peroxidase activity; GO:0042744,hydrogen peroxide catabolic process; GO:0006979,response to oxidative stress; GO:0003674,molecular_function; GO:0005488,binding; GO:0046906,tetrapyrrole binding; GO:0048037,cofactor binding; GO:0097159,organic cyclic compound binding; GO:1901363,heterocyclic compound …	PF00141.23:Peroxidase	--	--	--
Dioal.02G061900.v2.1	0	0	0	23.02	15.46	8.32	0	0	0	200	145	75	9.3255	2.15485e-12	5.80221e-11	up	Chr2	18952076	18952546	+	Dioal.02G061900	--	K13466 EIX receptor 1/2 | (RefSeq) receptor-like protein 12 (A)	ko04626: Plant-pathogen interaction	XP_017613669.1	--	--	GO:0016021,integral component of membrane; GO:0005575,cellular_component; GO:0016020,membrane; GO:0031224,intrinsic component of membrane; GO:0044425,membrane part	PF13855.6:Leucine rich repeat	--	--	--
novel.1921	0	0	0	2.93	2.74	4.35	0	0	0	96	97	148	8.99771	2.28788e-12	6.13381e-11	up	Chr2	18883322	18886515	-	--	--	K22804 structural maintenance of chromosomes protein 6 | (RefSeq) structural maintenance of chromosomes protein 6B-like (A)	--	XP_020253791.1	RNHX1_ARATH RecName: Full=Putative ribonuclease H protein At1g65750; EC=3.1.26.4;	At1g47910	GO:0046872,metal ion binding; GO:0003676,nucleic acid binding; GO:0004523,RNA-DNA hybrid ribonuclease activity; GO:0003674,molecular_function; GO:0005488,binding; GO:0043167,ion binding; GO:0043169,cation binding; GO:0097159,organic cyclic compound binding; GO:1901363,heterocyclic compound binding; GO:0003824,catalytic activity; GO:0004518,nuclease activity; GO:0004519,endonuclease activity; GO:0…	PF00078.27:Reverse transcriptase (RNA-dependent DNA polymerase)	--	--	--
Dioal.06G051900.v2.1	0.27	0.08	0.15	2.2	2.03	2.75	18	5	10	136	135	176	3.52437	2.50077e-12	6.67577e-11	up	Chr6	12766382	12788194	+	Dioal.06G051900	--	K13148 integrator complex subunit 11 [EC:3.1.27.-] | (RefSeq) cleavage and polyadenylation specificity factor subunit 3-II (A)	--	XP_009391419.1	CPS3B_ARATH RecName: Full=Cleavage and polyadenylation specificity factor subunit 3-II; EC=3.1.27.-; AltName: Full=Cleavage and polyadenylation specificity factor 73 kDa subunit II; Short=AtCPSF73-II; Short=CPSF 73 kDa subunit II; AltName: Full=Protein EMBRYO SAC DEVELOPMENT ARREST 26;	At2g01730_1	GO:0005634,nucleus; GO:0004518,nuclease activity; GO:0006397,mRNA processing; GO:0010197,polar nucleus fusion; GO:0016180,snRNA processing; GO:0003674,molecular_function; GO:0003824,catalytic activity; GO:0016787,hydrolase activity; GO:0016788,hydrolase activity, acting on ester bonds; GO:0008152,metabolic process; GO:0006139,nucleobase-containing compound metabolic process; GO:0006396,RNA proces…	PF10996.8:Beta-Casp domain	--	--	--
Dioal.17G073100.v2.1	2.16	1.5	0.77	20.43	10.89	23.87	46	30	16	400	230	485	3.36917	2.50712e-12	6.68315e-11	up	Chr17	16317570	16318630	-	Dioal.17G073100	--	K13434 pathogenesis-related genes transcriptional activator PTI6 | (RefSeq) pathogenesis-related genes transcriptional activator PTI6-like (A)	ko04626: Plant-pathogen interaction	XP_009404464.1	CRF1_ARATH RecName: Full=Ethylene-responsive transcription factor CRF1; AltName: Full=Protein CYTOKININ RESPONSE FACTOR 1;	At4g11140	GO:0005737,cytoplasm; GO:0005634,nucleus; GO:0003700,DNA-binding transcription factor activity; GO:0000976,transcription regulatory region sequence-specific DNA binding; GO:0048825,cotyledon development; GO:0009736,cytokinin-activated signaling pathway; GO:0009873,ethylene-activated signaling pathway; GO:0048366,leaf development; GO:0140110,transcription regulator activity; GO:0003674,molecular_f…	PF00847.20:AP2 domain	AP2/ERF-ERF	TF	AP2/ERF->AP2/ERF-ERF
novel.1943	0	0	0	1.85	0.48	1.99	0	0	0	209	58	234	9.57169	2.52827e-12	6.72896e-11	up	Chr2	22184851	22190979	.	--	--	K22804 structural maintenance of chromosomes protein 6 | (RefSeq) structural maintenance of chromosomes protein 6B-like (A)	--	XP_020096969.1	RNHX1_ARATH RecName: Full=Putative ribonuclease H protein At1g65750; EC=3.1.26.4;	At2g05200	GO:0046872,metal ion binding; GO:0003676,nucleic acid binding; GO:0004523,RNA-DNA hybrid ribonuclease activity; GO:0003674,molecular_function; GO:0005488,binding; GO:0043167,ion binding; GO:0043169,cation binding; GO:0097159,organic cyclic compound binding; GO:1901363,heterocyclic compound binding; GO:0003824,catalytic activity; GO:0004518,nuclease activity; GO:0004519,endonuclease activity; GO:0…	PF00078.27:Reverse transcriptase (RNA-dependent DNA polymerase)	--	--	--
Dioal.10G059500.v2.1	0	0	0	11.88	4.89	11.38	0	0	0	162	72	161	9.22761	2.55911e-12	6.79258e-11	up	Chr10	35102083	35104604	+	Dioal.10G059500	--	K14682 amino-acid N-acetyltransferase [EC:2.3.1.1] | (RefSeq) probable amino-acid acetyltransferase NAGS2, chloroplastic (A)	ko00220: Arginine biosynthesis; ko01100: Metabolic pathways; ko01110: Biosynthesis of secondary metabolites; ko01210: 2-Oxocarboxylic acid metabolism; ko01230: Biosynthesis of amino acids	OAY82833.1	NAGS2_ARATH RecName: Full=Probable amino-acid acetyltransferase NAGS2, chloroplastic; EC=2.3.1.1; AltName: Full=N-acetylglutamate synthase 2; Flags: Precursor;	At4g37670	GO:0009507,chloroplast; GO:0004042,acetyl-CoA:L-glutamate N-acetyltransferase activity; GO:0103045,methione N-acyltransferase activity; GO:0006526,arginine biosynthetic process; GO:0003674,molecular_function; GO:0003824,catalytic activity; GO:0008080,N-acetyltransferase activity; GO:0016407,acetyltransferase activity; GO:0016410,N-acyltransferase activity; GO:0016740,transferase activity; GO:0016…	--	--	--	--
Dioal.10G029900.v2.1	0	0	0	10.72	15.29	12.58	0	0	0	87	134	106	8.93521	2.75234e-12	7.29507e-11	up	Chr10	29735439	29737229	+	Dioal.10G029900	--	K17600 vacuolar protein sorting-associated protein 54 | (RefSeq) vacuolar protein sorting-associated protein 54, chloroplastic-like (A)	--	XP_010907041.1	VPS54_ARATH RecName: Full=Vacuolar protein sorting-associated protein 54, chloroplastic; Short=AtVPS54; Flags: Precursor;	At4g19490	GO:0009507,chloroplast; GO:0005829,cytosol; GO:0000938,GARP complex; GO:0000139,Golgi membrane; GO:0019905,syntaxin binding; GO:0006896,Golgi to vacuole transport; GO:0015031,protein transport; GO:0042147,retrograde transport, endosome to Golgi; GO:0000149,SNARE binding; GO:0005515,protein binding; GO:0003674,molecular_function; GO:0005488,binding; GO:0016192,vesicle-mediated transport; GO:000681…	PF07928.12:Vps54-like protein	--	--	--
novel.477	0	0	0	2.52	2.42	2.02	0	0	0	112	116	93	8.91981	2.76099e-12	7.30759e-11	up	Chr12	3896158	3900750	-	--	--	K19984 exocyst complex component 5 | (RefSeq) uncharacterized protein LOC113272286 (A)	--	KZV47481.1	TRA1_MAIZE RecName: Full=Putative AC transposase; AltName: Full=ORFA;	At4g05510	GO:0003677,DNA binding; GO:0046983,protein dimerization activity; GO:0006310,DNA recombination; GO:0032196,transposition; GO:0003674,molecular_function; GO:0003676,nucleic acid binding; GO:0005488,binding; GO:0097159,organic cyclic compound binding; GO:1901363,heterocyclic compound binding; GO:0005515,protein binding; GO:0008152,metabolic process; GO:0006139,nucleobase-containing compound metabol…	PF14372.6:Domain of unknown function (DUF4413)	--	--	--
Dioal.05G025800.v2.1	9.75	7.28	6.6	33.09	30.5	30.1	378	266	249	1180	1174	1114	1.70957	2.88632e-12	7.61769e-11	up	Chr5	1522093	1525517	+	Dioal.05G025800	--	--	--	XP_010930620.1	--	At1g21370	GO:0016021,integral component of membrane; GO:0005575,cellular_component; GO:0016020,membrane; GO:0031224,intrinsic component of membrane; GO:0044425,membrane part	PF02698.17:DUF218 domain	--	--	--
novel.893	0.07	0	0	1.38	2.2	2.46	5	0	0	89	153	165	6.12111	3.07558e-12	8.08282e-11	up	Chr14	12106114	12110701	+	--	--	K17086 transmembrane 9 superfamily member 2/4 | (RefSeq) uncharacterized LOC101300290 (A)	--	XP_017985394.1	--	At1g43930	GO:0008270,zinc ion binding; GO:0003674,molecular_function; GO:0005488,binding; GO:0046872,metal ion binding; GO:0043167,ion binding; GO:0043169,cation binding; GO:0046914,transition metal ion binding	PF03108.15:MuDR family transposase	--	--	--
Dioal.02G002300.v2.1	0	0	0	8.35	3.8	2.76	0	0	0	236	116	81	9.37905	3.13151e-12	8.21823e-11	up	Chr2	158701	161697	+	Dioal.02G002300	--	K23678 solute carrier family 66 (lysosomal lysine-arginine transporter), member 1 | (RefSeq) probable vacuolar amino acid transporter YPQ1 (A)	--	XP_008790228.1	--	At4g36850	GO:0016021,integral component of membrane; GO:0005575,cellular_component; GO:0016020,membrane; GO:0031224,intrinsic component of membrane; GO:0044425,membrane part	PF04193.14:PQ loop repeat	--	--	--
Dioal.18G060600.v2.1	7.11	5.74	6.67	47.48	28.8	43.73	92	70	84	565	370	540	2.33027	3.30691e-12	8.65416e-11	up	Chr18	23602158	23606055	+	Dioal.18G060600	--	--	--	XP_010257524.1	--	At2g20480	--	--	--	--	--
Dioal.04G139700.v2.1	11.15	5.3	0.2	817.03	244.15	380.27	172	77	3	11592	3739	5599	6.2282	3.46598e-12	9.04505e-11	up	Chr4	21375587	21376355	+	Dioal.04G139700	--	--	--	BAJ10902.1	CURC2_MOLLA RecName: Full=Curculin-2; AltName: Full=Neoculin acidic subunit; Short=NAS; Flags: Precursor;	--	GO:0030246,carbohydrate binding; GO:0003674,molecular_function; GO:0005488,binding	PF01453.24:D-mannose binding lectin	--	--	--
Dioal.20G041000.v2.1	0.52	0.59	0.52	19.19	9.97	3.96	31	33	30	1046	587	224	4.06463	3.57618e-12	9.30657e-11	up	Chr20	13283942	13286977	-	Dioal.20G041000	--	K20181 vacuolar protein sorting-associated protein 18 | (GenBank) vacuolar sorting-associated-like protein (A)	--	XP_020106316.1	XA21_ORYSJ RecName: Full=Receptor kinase-like protein Xa21 {ECO:0000303|PubMed:22735448}; EC=2.7.11.1 {ECO:0000250|UniProtKB:Q1MX30, ECO:0000255|PROSITE-ProRule:PRU00159}; Contains: RecName: Full=Receptor kinase-like protein Xa21, processed {ECO:0000303|PubMed:22735448}; Flags: Precursor;	At3g47090	GO:0032541,cortical endoplasmic reticulum; GO:0005789,endoplasmic reticulum membrane; GO:0016021,integral component of membrane; GO:0005634,nucleus; GO:1990578,perinuclear endoplasmic reticulum membrane; GO:0005886,plasma membrane; GO:0005524,ATP binding; GO:0106310,NA; GO:0106311,NA; GO:0006952,defense response; GO:0000166,nucleotide binding; GO:0003674,molecular_function; GO:0005488,binding; GO…	PF07714.17:Protein tyrosine kinase	--	--	--
Dioal.10G072800.v2.1	1.13	0.4	0	27.36	25.06	13.38	12	4	0	268	265	136	5.19842	3.65113e-12	9.47513e-11	up	Chr10	35992212	35992742	-	Dioal.10G072800	--	K01870 isoleucyl-tRNA synthetase [EC:6.1.1.5] | (RefSeq) isoleucine--tRNA ligase, chloroplastic/mitochondrial-like (A)	ko00970: Aminoacyl-tRNA biosynthesis	XP_020693418.1	DIR20_ARATH RecName: Full=Dirigent protein 20; Short=AtDIR20; Flags: Precursor;	At1g55210	GO:0048046,apoplast; GO:0005575,cellular_component; GO:0005576,extracellular region	PF03018.14:Dirigent-like protein	--	--	--
Dioal.03G024500.v2.1	14.62	9.42	9.81	59.89	48.83	46.87	478	290	312	1800	1584	1462	1.92825	3.8405e-12	9.9389e-11	up	Chr3	1730278	1732668	-	Dioal.03G024500	--	--	--	XP_008790172.1	--	At5g57910	--	--	--	--	--
Dioal.13G083000.v2.1	0.03	0.11	0	4.87	4.47	3.09	1	3	0	129	128	85	6.15474	4.16241e-12	1.07055e-10	up	Chr13	26583380	26584858	+	Dioal.13G083000	--	K08900 mitochondrial chaperone BCS1 | (RefSeq) AAA-ATPase ASD, mitochondrial-like (A)	--	XP_010906691.1	AATP5_ARATH RecName: Full=AAA-ATPase At3g28510; EC=3.6.1.- {ECO:0000250|UniProtKB:Q9FLD5};	At3g28510	GO:0005783,endoplasmic reticulum; GO:0016021,integral component of membrane; GO:0005524,ATP binding; GO:0016887,ATPase activity; GO:0016787,hydrolase activity; GO:0000166,nucleotide binding; GO:0003674,molecular_function; GO:0005488,binding; GO:0008144,drug binding; GO:0017076,purine nucleotide binding; GO:0030554,adenyl nucleotide binding; GO:0032553,ribonucleotide binding; GO:0032555,purine rib…	PF14363.6:Domain associated at C-terminal with AAA	--	--	--
Dioal.02G099100.v2.1	11.82	8.35	5.45	47.3	49.49	44.47	479	319	215	1763	1991	1720	2.19638	4.17044e-12	1.07055e-10	up	Chr2	22582885	22586795	-	Dioal.02G099100	--	--	--	XP_008785282.1	DRB6_ORYSJ RecName: Full=Double-stranded RNA-binding protein 6; AltName: Full=dsRNA-binding protein 5; Short=OsDRB5; AltName: Full=dsRNA-binding protein 6;	At2g28380	GO:0005737,cytoplasm; GO:0003725,double-stranded RNA binding; GO:0035196,production of miRNAs involved in gene silencing by miRNA; GO:0070919,production of siRNA involved in chromatin silencing by small RNA; GO:0003674,molecular_function; GO:0003676,nucleic acid binding; GO:0003723,RNA binding; GO:0005488,binding; GO:0097159,organic cyclic compound binding; GO:1901363,heterocyclic compound bindin…	PF00035.26:Double-stranded RNA binding motif	--	--	--
Dioal.12G030700.v2.1	0.06	0	0.26	16.57	8.91	5.65	1	0	4	243	141	86	6.30603	4.1712e-12	1.07055e-10	up	Chr12	4348696	4350087	-	Dioal.12G030700	--	K12261 2-hydroxyacyl-CoA lyase 1 [EC:4.1.-.-] | (RefSeq) 2-hydroxyacyl-CoA lyase (A)	ko04146: Peroxisome	PKA62915.1	HACL_ARATH RecName: Full=2-hydroxyacyl-CoA lyase; EC=4.1.-.-; AltName: Full=2-hydroxyphytanoyl-CoA lyase; Short=2-HPCL; AltName: Full=Oxalyl-CoA decarboxylase;	At5g17380	GO:0005829,cytosol; GO:0005777,peroxisome; GO:0009536,plastid; GO:0016831,carboxy-lyase activity; GO:0000287,magnesium ion binding; GO:0030976,thiamine pyrophosphate binding; GO:0001561,fatty acid alpha-oxidation; GO:0003674,molecular_function; GO:0003824,catalytic activity; GO:0016829,lyase activity; GO:0016830,carbon-carbon lyase activity; GO:0005488,binding; GO:0046872,metal ion binding; GO:00…	PF02775.21:Thiamine pyrophosphate enzyme, C-terminal TPP binding domain	--	--	--
novel.2759	0	0	0	0.75	2.47	3.02	0	0	0	53	187	220	9.40573	4.17813e-12	1.07085e-10	up	Chr7	3501607	3506930	-	--	--	K17086 transmembrane 9 superfamily member 2/4 | (RefSeq) uncharacterized LOC101300290 (A)	--	XP_020080379.1	--	At1g43930	GO:0003676,nucleic acid binding; GO:0008270,zinc ion binding; GO:0003674,molecular_function; GO:0005488,binding; GO:0097159,organic cyclic compound binding; GO:1901363,heterocyclic compound binding; GO:0046872,metal ion binding; GO:0043167,ion binding; GO:0043169,cation binding; GO:0046914,transition metal ion binding	PF04434.17:SWIM zinc finger	--	--	--
Dioal.03G055900.v2.1	0.44	0.23	0.25	2.16	2.28	1.99	56	27	31	251	286	239	2.5296	4.28086e-12	1.09268e-10	up	Chr3	16000472	16018481	+	Dioal.03G055900	--	K15601 [histone H3]-dimethyl-L-lysine9 demethylase [EC:1.14.11.65] | (RefSeq) lysine-specific demethylase JMJ25-like isoform X1 (A)	--	XP_020672646.1	JMJ25_ARATH RecName: Full=Lysine-specific demethylase JMJ25; EC=1.14.11.-; AltName: Full=Jumonji domain-containing protein 25; AltName: Full=Lysine-specific histone demethylase JMJ25; AltName: Full=Protein INCREASE IN BONSAI METHYLATION 1; AltName: Full=Protein JUMONJI 25;	At4g00990	GO:0000785,chromatin; GO:0000118,histone deacetylase complex; GO:0031490,chromatin DNA binding; GO:0051213,dioxygenase activity; GO:0032454,histone demethylase activity (H3-K9 specific); GO:0046872,metal ion binding; GO:0003712,transcription coregulator activity; GO:0033169,histone H3-K9 demethylation; GO:0060969,negative regulation of gene silencing; GO:0006357,regulation of transcription by RNA…	PF02373.22:JmjC domain, hydroxylase	Jumonji	TR	Jumonji
Dioal.19G127000.v2.1	2.87	0.46	1.32	28.77	19.35	30.61	125	19	56	1153	837	1273	3.83762	4.30684e-12	1.0963e-10	up	Chr19	20933326	20935574	+	Dioal.19G127000	--	K00423 L-ascorbate oxidase [EC:1.10.3.3] | (RefSeq) L-ascorbate oxidase homolog (A)	ko00053: Ascorbate and aldarate metabolism; ko01100: Metabolic pathways	XP_009384956.1	ASOL_BRANA RecName: Full=L-ascorbate oxidase homolog; EC=1.10.3.-; Flags: Precursor;	At3g13400	GO:0005576,extracellular region; GO:0005507,copper ion binding; GO:0016491,oxidoreductase activity; GO:0003674,molecular_function; GO:0005488,binding; GO:0046872,metal ion binding; GO:0043167,ion binding; GO:0043169,cation binding; GO:0046914,transition metal ion binding; GO:0003824,catalytic activity; GO:0005575,cellular_component	PF00394.22:Multicopper oxidase	--	--	--
Dioal.01G047600.v2.1	0.6	1.2	1.55	17.03	12.67	30.77	8	15	20	208	167	390	3.84634	4.33999e-12	1.10173e-10	up	Chr1	23021023	23021803	-	Dioal.01G047600	--	K03860 phosphatidylinositol N-acetylglucosaminyltransferase subunit Q | (RefSeq) N-acetylglucosaminyl-phosphatidylinositol biosynthetic protein gpi1-like (A)	ko00563: Glycosylphosphatidylinositol (GPI)-anchor biosynthesis; ko01100: Metabolic pathways	XP_016726664.1	GASA1_ARATH RecName: Full=Gibberellin-regulated protein 1; AltName: Full=GAST1 protein homolog 1; Flags: Precursor;	At4g09610	GO:0005618,cell wall; GO:0005576,extracellular region; GO:0005739,mitochondrion; GO:0009505,plant-type cell wall; GO:0009740,gibberellic acid mediated signaling pathway; GO:0009737,response to abscisic acid; GO:0009741,response to brassinosteroid; GO:0009739,response to gibberellin; GO:0009826,unidimensional cell growth; GO:0001101,response to acid chemical; GO:0007165,signal transduction; GO:000…	PF02704.14:Gibberellin regulated protein	--	--	--
novel.2775	0.5	0.04	0.22	30.29	10.54	5.22	14	1	6	783	294	140	5.70266	4.35886e-12	1.10351e-10	up	Chr7	6131130	6137172	-	--	--	--	--	XP_010932934.1	IQM2_ARATH RecName: Full=IQ domain-containing protein IQM2 {ECO:0000305}; AltName: Full=IQ motif-containing protein 2 {ECO:0000303|Ref.3};	At3g13600	GO:0005737,cytoplasm; GO:0005634,nucleus; GO:0005622,intracellular; GO:0005575,cellular_component; GO:0005623,cell; GO:0044424,intracellular part; GO:0044464,cell part; GO:0043231,intracellular membrane-bounded organelle; GO:0043226,organelle; GO:0043227,membrane-bounded organelle; GO:0043229,intracellular organelle	--	--	--	--
novel.1949	0	0	0	1.47	2.24	1.72	0	0	0	82	135	100	8.88938	4.56371e-12	1.15068e-10	up	Chr20	300868	309951	-	--	--	K21596 calmodulin-binding transcription activator | (RefSeq) calmodulin-binding transcription activator 6-like (A)	--	KJB67116.1	--	At2g12210	--	PF02992.14:Transposase family tnp2	--	--	--
Dioal.14G144700.v2.1	1.17	0.19	0.36	8.64	9.2	15.47	103	16	31	697	801	1295	4.02784	4.67088e-12	1.17137e-10	up	Chr14	21678907	21687867	+	Dioal.14G144700	--	--	--	XP_010908836.1	FPP4_ARATH RecName: Full=Filament-like plant protein 4; Short=AtFPP4;	At1g19835	GO:0005886,plasma membrane; GO:0008017,microtubule binding; GO:0046785,microtubule polymerization; GO:0010090,trichome morphogenesis; GO:0005515,protein binding; GO:0003674,molecular_function; GO:0005488,binding; GO:0008092,cytoskeletal protein binding; GO:0015631,tubulin binding; GO:0007017,microtubule-based process; GO:0000226,microtubule cytoskeleton organization; GO:0007010,cytoskeleton organ…	PF05911.11:Filament-like plant protein, long coiled-coil	--	--	--
Dioal.12G051300.v2.1	5.27	5.24	2.21	35.1	26.89	36.94	218	204	89	1334	1103	1457	2.68138	4.75787e-12	1.18998e-10	up	Chr12	16856823	16861553	+	Dioal.12G051300	--	K15285 solute carrier family 35, member E3 | (RefSeq) UDP-galactose transporter 2-like isoform X1 (A)	--	XP_010906037.1	URGT6_ARATH RecName: Full=UDP-rhamnose/UDP-galactose transporter 6 {ECO:0000312|EMBL:AKA88219.1}; Short=UDP-Rha/UDP-Gal transporter 6 {ECO:0000303|PubMed:25053812}; AltName: Full=Bi-functional UDP-rhamnose/UDP-galactose transporter {ECO:0000312|EMBL:AIJ02000.1};	At4g09810	GO:0005794,Golgi apparatus; GO:0000139,Golgi membrane; GO:0016021,integral component of membrane; GO:0005886,plasma membrane; GO:0015297,antiporter activity; GO:0005355,glucose transmembrane transporter activity; GO:0005338,nucleotide-sugar transmembrane transporter activity; GO:0022857,transmembrane transporter activity; GO:0005459,UDP-galactose transmembrane transporter activity; GO:1904659,glu…	PF03151.16:Triose-phosphate Transporter family	--	--	--
novel.2674	0	0	0	9.45	7.55	10.09	0	0	0	102	88	113	8.83482	4.96418e-12	1.23991e-10	up	Chr6	12389632	12390216	.	--	--	K04797 prefoldin alpha subunit | (RefSeq) probable prefoldin subunit 5 (A)	--	XP_020085197.1	PFD5_ARATH RecName: Full=Probable prefoldin subunit 5;	At5g23290	GO:0005737,cytoplasm; GO:0005829,cytosol; GO:0009536,plastid; GO:0016272,prefoldin complex; GO:0051082,unfolded protein binding; GO:0006457,protein folding; GO:0006355,regulation of transcription, DNA-templated; GO:0005515,protein binding; GO:0003674,molecular_function; GO:0005488,binding; GO:0008150,biological_process; GO:0009987,cellular process; GO:0008152,metabolic process; GO:0006139,nucleob…	--	--	--	--
Dioal.20G007700.v2.1	11.26	3.34	1.82	123.65	85.11	90	401	112	63	4047	3007	3057	3.9703	5.24744e-12	1.30194e-10	up	Chr20	2827403	2831902	-	Dioal.20G007700	--	K03327 multidrug resistance protein, MATE family | (RefSeq) protein DETOXIFICATION 14-like isoform X1 (A)	--	XP_019707048.1	DTX10_ARATH RecName: Full=Protein DETOXIFICATION 10 {ECO:0000303|PubMed:11739388}; Short=AtDTX10 {ECO:0000303|PubMed:11739388}; AltName: Full=Multidrug and toxic compound extrusion protein 10 {ECO:0000305}; Short=MATE protein 10 {ECO:0000305};	At1g71140	GO:0016021,integral component of membrane; GO:0016020,membrane; GO:0015297,antiporter activity; GO:0022857,transmembrane transporter activity; GO:0042910,xenobiotic transmembrane transporter activity; GO:0003674,molecular_function; GO:0005215,transporter activity; GO:0015291,secondary active transmembrane transporter activity; GO:0022804,active transmembrane transporter activity; GO:0005575,cellu…	PF01554.18:MatE	--	--	--
Dioal.07G095500.v2.1	1.58	0.92	0.72	11.7	6.65	8.95	77	42	34	523	321	415	2.82113	5.60232e-12	1.38629e-10	up	Chr7	21239796	21243543	-	Dioal.07G095500	--	K01179 endoglucanase [EC:3.2.1.4] | (RefSeq) endoglucanase 9-like (A)	ko00500: Starch and sucrose metabolism; ko01100: Metabolic pathways	XP_009406859.1	GUN9_ORYSJ RecName: Full=Endoglucanase 9; EC=3.2.1.4; AltName: Full=Endo-1,4-beta glucanase 9; AltName: Full=OsCel9D; AltName: Full=OsGLU1;	At5g49720	GO:0016021,integral component of membrane; GO:0008810,cellulase activity; GO:0071555,cell wall organization; GO:0030245,cellulose catabolic process; GO:0003674,molecular_function; GO:0003824,catalytic activity; GO:0004553,hydrolase activity, hydrolyzing O-glycosyl compounds; GO:0016787,hydrolase activity; GO:0016798,hydrolase activity, acting on glycosyl bonds; GO:0008150,biological_process; GO:0…	PF00759.19:Glycosyl hydrolase family 9	--	--	--
Dioal.12G023600.v2.1	0	0	0	11.08	6.31	11.11	0	0	0	122	75	127	8.937	5.76796e-12	1.4235e-10	up	Chr12	2593301	2601454	-	Dioal.12G023600	--	--	--	--	--	--	--	--	--	--	--
Dioal.02G021000.v2.1	1.13	1.14	0.06	149.11	62.2	11.81	20	19	1	2421	1090	199	6.34606	6.06554e-12	1.48709e-10	up	Chr2	1908746	1913347	-	Dioal.02G021000	--	--	--	XP_020694508.1	--	At1g76020	--	PF13462.6:Thioredoxin	--	--	--
Dioal.19G192600.v2.1	5.94	1.54	1.26	152.52	52.91	40.97	209	51	43	4933	1847	1375	4.61391	6.08973e-12	1.49028e-10	up	Chr19	25090735	25092557	+	Dioal.19G192600	--	K20240 spermidine dicoumaroyl transferase [EC:2.3.1.249] | (RefSeq) spermidine coumaroyl-CoA acyltransferase-like (A)	--	XP_008809018.1	AT7_ORYSJ RecName: Full=Acyl transferase 7 {ECO:0000305}; Short=OsAT7 {ECO:0000303|PubMed:23391577}; EC=2.3.1.- {ECO:0000305};	At3g62160	GO:0016410,N-acyltransferase activity; GO:0003674,molecular_function; GO:0003824,catalytic activity; GO:0016740,transferase activity; GO:0016746,transferase activity, transferring acyl groups; GO:0016747,transferase activity, transferring acyl groups other than amino-acyl groups	PF02458.15:Transferase family	--	--	--
novel.1050	0	0	0	11.43	1.51	11.7	0	0	0	274	39	291	9.84665	6.38245e-12	1.55457e-10	up	Chr15	5707389	5711203	+	--	--	K17086 transmembrane 9 superfamily member 2/4 | (RefSeq) uncharacterized LOC101300290 (A)	--	XP_015573551.1	--	At1g43930	--	PF04434.17:SWIM zinc finger	--	--	--
Dioal.02G042400.v2.1	1.76	3.45	0.18	241.75	24.89	199.06	20	37	2	2529	281	2161	6.1457	6.54596e-12	1.58816e-10	up	Chr2	13812583	13813149	-	Dioal.02G042400	--	K14516 ethylene-responsive transcription factor 1 | (RefSeq) ethylene-response factor C3-like (A)	ko04016: MAPK signaling pathway - plant; ko04075: Plant hormone signal transduction	XP_018808308.1	ERFC3_SOLLC RecName: Full=Ethylene-response factor C3 {ECO:0000305}; Short=Sl.ERF.C.3 {ECO:0000303|PubMed:23057995}; AltName: Full=Ethylene-responsive element-binding factor C3 {ECO:0000305}; AltName: Full=Ethylene-responsive transcription factor C3 {ECO:0000305};	At3g23240	GO:0005634,nucleus; GO:0003700,DNA-binding transcription factor activity; GO:0043565,sequence-specific DNA binding; GO:0006952,defense response; GO:0009873,ethylene-activated signaling pathway; GO:0045893,positive regulation of transcription, DNA-templated; GO:0031347,regulation of defense response; GO:0010104,regulation of ethylene-activated signaling pathway; GO:0140110,transcription regulator …	PF00847.20:AP2 domain	AP2/ERF-ERF	TF	AP2/ERF->AP2/ERF-ERF
Dioal.14G014800.v2.1	25.56	5.86	1.04	1021.52	445.79	419.99	533	115	21	19582	9224	8355	5.68009	6.57248e-12	1.59252e-10	up	Chr14	1118780	1122514	+	Dioal.14G014800	--	K01674 carbonic anhydrase [EC:4.2.1.1] | (RefSeq) alpha carbonic anhydrase 7-like (A)	ko00910: Nitrogen metabolism; ko01100: Metabolic pathways	XP_008810946.1	ATCA7_ARATH RecName: Full=Alpha carbonic anhydrase 7; Short=AtaCA7; Short=AtalphaCA7; EC=4.2.1.1; AltName: Full=Alpha carbonate dehydratase 7; Flags: Precursor;	At1g08080	GO:0009570,chloroplast stroma; GO:0004089,carbonate dehydratase activity; GO:0016836,hydro-lyase activity; GO:0008270,zinc ion binding; GO:0006730,one-carbon metabolic process; GO:0003674,molecular_function; GO:0003824,catalytic activity; GO:0016829,lyase activity; GO:0016835,carbon-oxygen lyase activity; GO:0005488,binding; GO:0046872,metal ion binding; GO:0043167,ion binding; GO:0043169,cation …	PF00194.21:Eukaryotic-type carbonic anhydrase	--	--	--
novel.2857	0.24	0.13	0.02	2.26	7.41	3.43	24	12	2	212	749	333	4.86006	6.77981e-12	1.6385e-10	up	Chr7	18187962	18193145	+	--	--	K22804 structural maintenance of chromosomes protein 6 | (RefSeq) structural maintenance of chromosomes protein 6B-like (A)	--	XP_020096969.1	RNHX1_ARATH RecName: Full=Putative ribonuclease H protein At1g65750; EC=3.1.26.4;	At2g17910	GO:0046872,metal ion binding; GO:0003676,nucleic acid binding; GO:0004523,RNA-DNA hybrid ribonuclease activity; GO:0003674,molecular_function; GO:0005488,binding; GO:0043167,ion binding; GO:0043169,cation binding; GO:0097159,organic cyclic compound binding; GO:1901363,heterocyclic compound binding; GO:0003824,catalytic activity; GO:0004518,nuclease activity; GO:0004519,endonuclease activity; GO:0…	PF00078.27:Reverse transcriptase (RNA-dependent DNA polymerase)	--	--	--
Dioal.05G105300.v2.1	0.61	0.28	0.49	4.75	3.41	4.92	28	12	22	200	155	215	2.9581	6.94553e-12	1.67475e-10	up	Chr5	17089862	17094069	+	Dioal.05G105300	--	K07300 Ca2+:H+ antiporter | (RefSeq) vacuolar cation/proton exchanger 1a-like isoform X1 (A)	--	XP_010916057.1	CAX3_ARATH RecName: Full=Vacuolar cation/proton exchanger 3; AltName: Full=Ca(2+)/H(+) antiporter CAX3; AltName: Full=Ca(2+)/H(+) exchanger 3; AltName: Full=Protein CATION EXCHANGER 3;	At3g51860	GO:0016021,integral component of membrane; GO:0009705,plant-type vacuole membrane; GO:0005774,vacuolar membrane; GO:0005773,vacuole; GO:0015369,calcium:proton antiporter activity; GO:0070588,calcium ion transmembrane transport; GO:0006874,cellular calcium ion homeostasis; GO:0030026,cellular manganese ion homeostasis; GO:0006882,cellular zinc ion homeostasis; GO:0055062,phosphate ion homeostasis;…	PF01699.24:Sodium/calcium exchanger protein	--	--	--
Dioal.19G099300.v2.1	6.02	0.47	0.37	175.49	115.49	117.72	218	16	13	5841	4149	4066	5.72387	6.94777e-12	1.67475e-10	up	Chr19	18829244	18832025	-	Dioal.19G099300	--	--	--	XP_008775514.1	--	At1g52140	--	PF05553.11:Cotton fibre expressed protein	--	--	--
Dioal.19G143700.v2.1	1.42	0.12	0.36	22.57	14.96	15.71	49	4	12	717	513	518	4.5933	7.16143e-12	1.72402e-10	up	Chr19	22041426	22043147	+	Dioal.19G143700	--	K22395 cinnamyl-alcohol dehydrogenase [EC:1.1.1.195] | (Kazusa) Lj4g3v0299460.1; - (A)	ko00940: Phenylpropanoid biosynthesis; ko01100: Metabolic pathways; ko01110: Biosynthesis of secondary metabolites	XP_020703269.1	BBE23_ARATH RecName: Full=Berberine bridge enzyme-like 23 {ECO:0000303|PubMed:26037923}; Short=AtBBE-like 23 {ECO:0000303|PubMed:26037923}; EC=1.1.1.- {ECO:0000250|UniProtKB:O64743}; Flags: Precursor;	At5g44360	GO:0005576,extracellular region; GO:0009505,plant-type cell wall; GO:0071949,FAD binding; GO:0016491,oxidoreductase activity; GO:0000166,nucleotide binding; GO:0003674,molecular_function; GO:0005488,binding; GO:0036094,small molecule binding; GO:0043167,ion binding; GO:0043168,anion binding; GO:0048037,cofactor binding; GO:0050660,flavin adenine dinucleotide binding; GO:0050662,coenzyme binding; …	PF01565.23:FAD binding domain	--	--	--
Dioal.04G111100.v2.1	4.12	2.59	2.63	31.58	18.64	18.2	113	67	70	796	507	476	2.60536	7.29668e-12	1.75431e-10	up	Chr4	19167549	19168914	+	Dioal.04G111100	--	--	--	PKA58908.1	--	At1g72790	GO:0016021,integral component of membrane; GO:0005575,cellular_component; GO:0016020,membrane; GO:0031224,intrinsic component of membrane; GO:0044425,membrane part	--	--	--	--
Dioal.03G090800.v2.1	0	0.02	0.08	1.7	3.3	2.51	0	1	4	78	163	119	5.86517	7.44938e-12	1.78641e-10	up	Chr3	21136385	21139022	+	Dioal.03G090800	--	K15078 structure-specific endonuclease subunit SLX1 [EC:3.6.1.-] | (RefSeq) putative disease resistance protein RGA3 (A)	--	XP_019704043.1	R13L1_ARATH RecName: Full=Putative disease resistance RPP13-like protein 1;	At3g14470	GO:0043531,ADP binding; GO:0005524,ATP binding; GO:0006952,defense response; GO:0000166,nucleotide binding; GO:0003674,molecular_function; GO:0005488,binding; GO:0017076,purine nucleotide binding; GO:0030554,adenyl nucleotide binding; GO:0032553,ribonucleotide binding; GO:0032555,purine ribonucleotide binding; GO:0032559,adenyl ribonucleotide binding; GO:0036094,small molecule binding; GO:0043167…	PF00931.22:NB-ARC domain	--	--	--
Dioal.04G077600.v2.1	2.46	1.51	1.13	15.01	9.12	13.35	121	70	54	678	445	626	2.61116	7.50807e-12	1.79817e-10	up	Chr4	16382915	16391302	+	Dioal.04G077600	--	K03377 N-acetylneuraminate 9-O-acetyltransferase [EC:2.3.1.45] | (RefSeq) protein REDUCED WALL ACETYLATION 3-like (A)	--	XP_010926492.1	RWA3_ARATH RecName: Full=Protein REDUCED WALL ACETYLATION 3 {ECO:0000303|PubMed:21212300, ECO:0000303|PubMed:21673009}; EC=2.3.1.- {ECO:0000305};	At5g46340	GO:0005794,Golgi apparatus; GO:0000139,Golgi membrane; GO:0016021,integral component of membrane; GO:0016407,acetyltransferase activity; GO:0016491,oxidoreductase activity; GO:0005975,carbohydrate metabolic process; GO:0009834,plant-type secondary cell wall biogenesis; GO:1990937,xylan acetylation; GO:0045492,xylan biosynthetic process; GO:0045491,xylan metabolic process; GO:0010411,xyloglucan me…	PF07779.12:10 TM Acyl Transferase domain found in Cas1p	--	--	--
Dioal.17G007100.v2.1	0.03	0.01	0	2	7.63	1.21	2	1	0	134	553	84	7.74585	7.81215e-12	1.8686e-10	up	Chr17	484688	488403	-	Dioal.17G007100	--	K20181 vacuolar protein sorting-associated protein 18 | (GenBank) vacuolar sorting-associated-like protein (A)	--	XP_010910544.1	Y3471_ARATH RecName: Full=Putative receptor-like protein kinase At3g47110; EC=2.7.11.1; Flags: Precursor;	At3g47110	GO:0016021,integral component of membrane; GO:0005886,plasma membrane; GO:0005524,ATP binding; GO:0106310,NA; GO:0106311,NA; GO:0000166,nucleotide binding; GO:0003674,molecular_function; GO:0005488,binding; GO:0008144,drug binding; GO:0017076,purine nucleotide binding; GO:0030554,adenyl nucleotide binding; GO:0032553,ribonucleotide binding; GO:0032555,purine ribonucleotide binding; GO:0032559,ade…	PF00069.25:Protein kinase domain	--	--	--
novel.1709	0	0	0	7.41	4.55	8.43	0	0	0	110	73	130	8.88371	8.02813e-12	1.91534e-10	up	Chr19	18311730	18313629	+	--	--	--	--	--	--	--	--	--	--	--	--
novel.986	0.06	0.05	0.12	3.39	1.34	2	4	3	8	207	88	127	4.56116	8.3378e-12	1.97406e-10	up	Chr14	20758010	20772860	-	--	--	K19525 vacuolar protein sorting-associated protein 13A/C | (RefSeq) uncharacterized protein LOC110098611 (A)	--	OMO58913.1	RRPO_OENBE RecName: Full=RNA-directed DNA polymerase homolog; EC=2.7.7.48; AltName: Full=Reverse transcriptase homolog;	At2g10780	GO:0005739,mitochondrion; GO:0003968,RNA-directed 5'-3' RNA polymerase activity; GO:0003964,RNA-directed DNA polymerase activity; GO:0003674,molecular_function; GO:0003824,catalytic activity; GO:0016740,transferase activity; GO:0016772,transferase activity, transferring phosphorus-containing groups; GO:0016779,nucleotidyltransferase activity; GO:0034062,5'-3' RNA polymerase activity; GO:0097747,R…	PF08284.11:Retroviral aspartyl protease	--	--	--
Dioal.05G047100.v2.1	2.57	2.27	0.88	51.29	23.13	17.73	72	60	24	1321	643	474	3.75438	8.3647e-12	1.97791e-10	up	Chr5	3175063	3177870	-	Dioal.05G047100	--	K11165 dehydrogenase/reductase SDR family member 7 [EC:1.1.-.-] | (RefSeq) dehydrogenase/reductase SDR family member 7-like (A)	--	XP_008800554.1	NR_NARAP RecName: Full=Noroxomaritidine/norcraugsodine reductase {ECO:0000303|PubMed:27252378}; Short=NorRed {ECO:0000305}; EC=1.1.1.- {ECO:0000269|PubMed:27252378};	At3g03330	GO:0016491,oxidoreductase activity; GO:0009820,alkaloid metabolic process; GO:0003674,molecular_function; GO:0003824,catalytic activity; GO:0008152,metabolic process; GO:0006807,nitrogen compound metabolic process; GO:0008150,biological_process; GO:0071704,organic substance metabolic process; GO:1901564,organonitrogen compound metabolic process	PF00106.25:short chain dehydrogenase	--	--	--
Dioal.07G131900.v2.1	0.14	0.07	0	6.76	16.07	7.96	2	1	0	90	231	110	6.90372	8.39526e-12	1.98262e-10	up	Chr7	23702323	23703044	+	Dioal.07G131900	--	--	--	KZV37868.1	--	--	--	--	--	--	--
Dioal.01G032700.v2.1	0.02	0.13	0.05	11.01	2.4	2.85	1	5	2	425	100	114	6.06787	9.07211e-12	2.12363e-10	up	Chr1	17485239	17487416	+	Dioal.01G032700	--	K14494 DELLA protein | (RefSeq) uncharacterized protein LOC107943687 isoform X1 (A)	ko04075: Plant hormone signal transduction	XP_017250711.1	RSLE2_ORYSJ RecName: Full=Zinc finger BED domain-containing protein RICESLEEPER 2; AltName: Full=Transposase-like protein RICESLEEPER 2;	At1g42110	GO:0005634,nucleus; GO:0003677,DNA binding; GO:0046872,metal ion binding; GO:0046983,protein dimerization activity; GO:0009791,post-embryonic development; GO:0003674,molecular_function; GO:0003676,nucleic acid binding; GO:0005488,binding; GO:0097159,organic cyclic compound binding; GO:1901363,heterocyclic compound binding; GO:0043167,ion binding; GO:0043169,cation binding; GO:0005515,protein bind…	PF05699.14:hAT family C-terminal dimerisation region	--	--	--
Dioal.15G112300.v2.1	7.77	5.24	6.75	31.47	25.43	26.24	693	440	585	2579	2250	2232	1.7912	9.88766e-12	2.30584e-10	up	Chr15	22863153	22871046	-	Dioal.15G112300	--	K16815 calcium-independent phospholipase A2-gamma | (RefSeq) Putative lysophospholipase (A)	--	XP_009405622.1	LPAI_ARATH RecName: Full=Phospholipase A I; Short=AtPLA1; EC=3.1.1.-;	At1g61850	GO:0009507,chloroplast; GO:0016020,membrane; GO:0047372,acylglycerol lipase activity; GO:0004620,phospholipase activity; GO:0050832,defense response to fungus; GO:0006631,fatty acid metabolic process; GO:0009695,jasmonic acid biosynthetic process; GO:0016042,lipid catabolic process; GO:0003674,molecular_function; GO:0003824,catalytic activity; GO:0016298,lipase activity; GO:0016787,hydrolase acti…	PF01734.22:Patatin-like phospholipase	--	--	--
novel.1898	0	0.17	0	28.99	23.36	25.95	0	1	0	169	147	157	8.51842	1.01465e-11	2.36324e-10	up	Chr2	16632310	16632625	.	--	--	--	--	--	--	--	--	--	--	--	--
Dioal.08G154400.v2.1	2.46	1.93	1.49	79.44	81.64	10.61	46	34	27	1363	1512	189	4.60821	1.03089e-11	2.39509e-10	up	Chr8	22226159	22228492	-	Dioal.08G154400	--	K01183 chitinase [EC:3.2.1.14] | (RefSeq) chitinase-3-like protein 2 (A)	ko00520: Amino sugar and nucleotide sugar metabolism; ko01100: Metabolic pathways	XP_009418900.1	CRK10_ARATH RecName: Full=Cysteine-rich receptor-like protein kinase 10; Short=Cysteine-rich RLK10; EC=2.7.11.-; AltName: Full=Receptor-like protein kinase 4; Flags: Precursor;	At4g23180	GO:0005829,cytosol; GO:0016021,integral component of membrane; GO:0005886,plasma membrane; GO:0005524,ATP binding; GO:0106310,NA; GO:0004674,protein serine/threonine kinase activity; GO:0106311,NA; GO:0042742,defense response to bacterium; GO:0006468,protein phosphorylation; GO:0000166,nucleotide binding; GO:0003674,molecular_function; GO:0005488,binding; GO:0008144,drug binding; GO:0017076,purin…	PF00069.25:Protein kinase domain	--	--	--
Dioal.19G114800.v2.1	8.84	4.85	3.66	49.49	32.3	39.6	437	226	176	2250	1585	1868	2.55132	1.03441e-11	2.40028e-10	up	Chr19	19840511	19847664	+	Dioal.19G114800	--	K03327 multidrug resistance protein, MATE family | (RefSeq) protein DETOXIFICATION 21 (A)	--	XP_010931488.1	DTX21_ARATH RecName: Full=Protein DETOXIFICATION 21 {ECO:0000303|PubMed:11739388}; Short=AtDTX21 {ECO:0000303|PubMed:11739388}; AltName: Full=Multidrug and toxic compound extrusion protein 21 {ECO:0000305}; Short=MATE protein 21 {ECO:0000305};	At1g33110	GO:0016021,integral component of membrane; GO:0016020,membrane; GO:0005634,nucleus; GO:0015297,antiporter activity; GO:0022857,transmembrane transporter activity; GO:0042910,xenobiotic transmembrane transporter activity; GO:0003674,molecular_function; GO:0005215,transporter activity; GO:0015291,secondary active transmembrane transporter activity; GO:0022804,active transmembrane transporter activi…	PF01554.18:MatE	--	--	--
Dioal.18G063200.v2.1	1.62	1.08	0.2	13.96	24.19	19.31	51	32	6	404	756	580	4.05951	1.04119e-11	2.413e-10	up	Chr18	23808879	23810447	-	Dioal.18G063200	--	--	--	XP_008440606.1	VQ22_ARATH RecName: Full=VQ motif-containing protein 22 {ECO:0000303|PubMed:22535423}; Short=AtVQ22 {ECO:0000303|PubMed:22535423};	At5g65170	GO:0005634,nucleus; GO:0005622,intracellular; GO:0005575,cellular_component; GO:0005623,cell; GO:0043231,intracellular membrane-bounded organelle; GO:0043226,organelle; GO:0043227,membrane-bounded organelle; GO:0043229,intracellular organelle; GO:0044424,intracellular part; GO:0044464,cell part	PF05678.14:VQ motif	--	--	--
Dioal.05G082500.v2.1	1.93	1.72	1.4	7.55	10.44	13.52	75	63	53	270	403	502	2.34921	1.10405e-11	2.55255e-10	up	Chr5	14304611	14307064	+	Dioal.05G082500	--	K15397 3-ketoacyl-CoA synthase [EC:2.3.1.199] | (RefSeq) 3-ketoacyl-CoA synthase 11-like (A)	ko00062: Fatty acid elongation; ko01100: Metabolic pathways; ko01110: Biosynthesis of secondary metabolites; ko04626: Plant-pathogen interaction	XP_010914942.1	KCS11_ARATH RecName: Full=3-ketoacyl-CoA synthase 11 {ECO:0000303|PubMed:18465198}; Short=KCS-11 {ECO:0000303|PubMed:18465198}; EC=2.3.1.199 {ECO:0000269|PubMed:16765910}; AltName: Full=Very long-chain fatty acid condensing enzyme 11 {ECO:0000303|PubMed:18465198}; Short=VLCFA condensing enzyme 11 {ECO:0000303|PubMed:18465198};	At2g26640	GO:0016021,integral component of membrane; GO:0102336,3-oxo-arachidoyl-CoA synthase activity; GO:0102337,3-oxo-cerotoyl-CoA synthase activity; GO:0102338,3-oxo-lignoceronyl-CoA synthase activity; GO:0102756,very-long-chain 3-ketoacyl-CoA synthase activity; GO:0006633,fatty acid biosynthetic process; GO:0009409,response to cold; GO:0009416,response to light stimulus; GO:0003674,molecular_function;…	PF08392.12:FAE1/Type III polyketide synthase-like protein	--	--	--
Dioal.11G008200.v2.1	0	0.08	0	4.36	17	6.16	0	2	0	112	471	164	8.23784	1.13346e-11	2.61383e-10	up	Chr11	819841	822451	-	Dioal.11G008200	--	K13066 caffeic acid 3-O-methyltransferase / acetylserotonin O-methyltransferase [EC:2.1.1.68 2.1.1.4] | (RefSeq) tricetin 3',4',5'-O-trimethyltransferase (A)	ko00380: Tryptophan metabolism; ko00940: Phenylpropanoid biosynthesis; ko01100: Metabolic pathways; ko01110: Biosynthesis of secondary metabolites	AOS51484.1	OMT1_ARATH RecName: Full=Flavone 3'-O-methyltransferase 1; Short=AtOMT1; EC=2.1.1.42; AltName: Full=Acetylserotonin O-methyltransferase OMT1 {ECO:0000305}; EC=2.1.1.4 {ECO:0000269|PubMed:25039887}; AltName: Full=Caffeate O-methyltransferase 1; EC=2.1.1.68; AltName: Full=Quercetin 3'-O-methyltransferase 1;	At5g54160	GO:0005737,cytoplasm; GO:0005829,cytosol; GO:0005634,nucleus; GO:0005886,plasma membrane; GO:0009506,plasmodesma; GO:0009536,plastid; GO:0017096,acetylserotonin O-methyltransferase activity; GO:0047763,caffeate O-methyltransferase activity; GO:0030744,luteolin O-methyltransferase activity; GO:0033799,myricetin 3'-O-methyltransferase activity; GO:0008171,O-methyltransferase activity; GO:0046983,pr…	PF00891.18:O-methyltransferase domain	--	--	--
Dioal.02G016500.v2.1	0	0	0	9.52	19.74	2.93	0	0	0	147	329	47	9.61477	1.14529e-11	2.6346e-10	up	Chr2	1319879	1320715	-	Dioal.02G016500	--	--	--	OMO78033.1	MIRA_SYNDU RecName: Full=Miraculin; Short=MIR; Flags: Precursor;	At1g17860	GO:0004866,endopeptidase inhibitor activity; GO:0003674,molecular_function; GO:0004857,enzyme inhibitor activity; GO:0061135,endopeptidase regulator activity; GO:0098772,molecular function regulator; GO:0030414,peptidase inhibitor activity; GO:0030234,enzyme regulator activity; GO:0061134,peptidase regulator activity	PF00197.18:Trypsin and protease inhibitor	--	--	--
Dioal.04G064800.v2.1	2.97	0.72	0.36	64.48	17.91	49.05	92	21	11	1838	551	1451	4.80886	1.15858e-11	2.66188e-10	up	Chr4	14001720	14003434	-	Dioal.04G064800	--	K20888 xyloglucan galactosyltransferase MUR3 [EC:2.4.1.-] | (RefSeq) probable xyloglucan galactosyltransferase GT17 (A)	--	XP_010913333.1	GT17_ARATH RecName: Full=Probable xyloglucan galactosyltransferase GT17 {ECO:0000305}; EC=2.4.1.- {ECO:0000305}; AltName: Full=Glycosyltransferase 17 {ECO:0000303|PubMed:15020758}; Short=AtGT17 {ECO:0000303|PubMed:15020758};	At1g68470	GO:0000139,Golgi membrane; GO:0016021,integral component of membrane; GO:0016757,transferase activity, transferring glycosyl groups; GO:0006486,protein glycosylation; GO:0003674,molecular_function; GO:0003824,catalytic activity; GO:0016740,transferase activity; GO:0008152,metabolic process; GO:0006464,cellular protein modification process; GO:0006807,nitrogen compound metabolic process; GO:000815…	PF03016.15:Exostosin family	--	--	--
novel.258	0	0	0	1.42	1.85	1.89	0	0	0	74	104	102	8.71111	1.17161e-11	2.6885e-10	up	Chr10	32559644	32563082	-	--	--	K23222 nuclease HARBI1 [EC:3.1.-.-] | (RefSeq) uncharacterized protein LOC104244544 isoform X1 (A)	--	XP_021318455.1	--	At3g44640	GO:0046872,metal ion binding; GO:0003674,molecular_function; GO:0005488,binding; GO:0043167,ion binding; GO:0043169,cation binding	PF13359.6:DDE superfamily endonuclease	--	--	--
novel.1816	0	0	0	12.1	22.57	14.22	0	0	0	73	147	89	8.84937	1.20734e-11	2.76369e-10	up	Chr2	6160144	6160761	-	--	--	--	--	--	--	--	--	--	--	--	--
Dioal.11G028800.v2.1	0.01	0.04	0.1	0.89	5.13	3.51	1	3	8	69	429	282	5.67985	1.21592e-11	2.7784e-10	up	Chr11	3286071	3294688	-	Dioal.11G028800	--	K05658 ATP-binding cassette, subfamily B (MDR/TAP), member 1 [EC:7.6.2.2] | (RefSeq) ABC transporter B family member 2-like (A)	ko02010: ABC transporters	XP_020085066.1	AB10B_ARATH RecName: Full=ABC transporter B family member 10; Short=ABC transporter ABCB.10; Short=AtABCB10; AltName: Full=Multidrug resistance protein 10; AltName: Full=P-glycoprotein 10;	At1g10680	GO:0016021,integral component of membrane; GO:0005739,mitochondrion; GO:0005524,ATP binding; GO:0042626,ATPase activity, coupled to transmembrane movement of substances; GO:0055085,transmembrane transport; GO:0000166,nucleotide binding; GO:0003674,molecular_function; GO:0005488,binding; GO:0008144,drug binding; GO:0017076,purine nucleotide binding; GO:0030554,adenyl nucleotide binding; GO:0032553…	PF00664.23:ABC transporter transmembrane region	--	--	--
Dioal.19G043300.v2.1	0	0	0.19	106.55	8.75	20.77	0	0	2	1038	92	210	9.16238	1.24592e-11	2.84152e-10	up	Chr19	3016959	3019215	-	Dioal.19G043300	--	--	--	KDP31920.1	CNR1_MAIZE RecName: Full=Cell number regulator 1; AltName: Full=ZmCNR01;	At1g14870	GO:0016021,integral component of membrane; GO:0008285,negative regulation of cell proliferation; GO:0008150,biological_process; GO:0008283,cell proliferation; GO:0009987,cellular process; GO:0042127,regulation of cell proliferation; GO:0048519,negative regulation of biological process; GO:0048523,negative regulation of cellular process; GO:0050789,regulation of biological process; GO:0050794,regu…	PF04749.17:PLAC8 family	--	--	--
Dioal.17G113800.v2.1	9.49	9.24	4.88	60.22	107.6	76.68	24	22	12	140	270	185	3.09073	1.25069e-11	2.8489e-10	up	Chr17	20070775	20070900	+	Dioal.17G113800	--	--	--	XP_012436849.1	--	--	GO:0016021,integral component of membrane; GO:0005575,cellular_component; GO:0016020,membrane; GO:0031224,intrinsic component of membrane; GO:0044425,membrane part	--	--	--	--
Dioal.15G060600.v2.1	22.72	20.61	1.07	612.87	574.41	750.22	522	446	24	12947	13098	16447	5.19263	1.26348e-11	2.87453e-10	up	Chr15	17758248	17759392	+	Dioal.15G060600	--	--	--	ART33465.1	CHIT2_TULSB RecName: Full=Chitinase 2; EC=3.2.1.14; AltName: Full=Tulip bulb chitinase-2; Short=TBC-2;	--	GO:0008061,chitin binding; GO:0004568,chitinase activity; GO:0006032,chitin catabolic process; GO:0000272,polysaccharide catabolic process; GO:0003674,molecular_function; GO:0005488,binding; GO:0008144,drug binding; GO:0097367,carbohydrate derivative binding; GO:0003824,catalytic activity; GO:0004553,hydrolase activity, hydrolyzing O-glycosyl compounds; GO:0016787,hydrolase activity; GO:0016798,h…	PF00704.28:Glycosyl hydrolases family 18	--	--	--
Dioal.10G039800.v2.1	0	0	0	1.6	13.74	4.9	0	0	0	44	408	140	9.76363	1.28799e-11	2.92672e-10	up	Chr10	32665812	32667413	-	Dioal.10G039800	--	K20617 cytochrome P450 family 71 subfamily A | (RefSeq) cytochrome P450 71A1-like (A)	--	XP_008810925.2	C7317_PRUMU RecName: Full=Cytochrome P450 736A117 {ECO:0000303|PubMed:25015725}; EC=1.14.-.- {ECO:0000305};	At1g13080	GO:0016021,integral component of membrane; GO:0020037,heme binding; GO:0005506,iron ion binding; GO:0004497,monooxygenase activity; GO:0016705,oxidoreductase activity, acting on paired donors, with incorporation or reduction of molecular oxygen; GO:0003674,molecular_function; GO:0005488,binding; GO:0046906,tetrapyrrole binding; GO:0048037,cofactor binding; GO:0097159,organic cyclic compound bindi…	PF00067.22:Cytochrome P450	--	--	--
Dioal.11G078300.v2.1	0.13	0.2	0.18	4.36	2.56	2	7	10	9	210	133	100	3.83145	1.33084e-11	3.01673e-10	up	Chr11	17627875	17631082	+	Dioal.11G078300	--	K13466 EIX receptor 1/2 | (RefSeq) receptor-like protein EIX2 (A)	ko04626: Plant-pathogen interaction	XP_018680345.1	EIX1_SOLLC RecName: Full=Receptor-like protein EIX1 {ECO:0000305}; AltName: Full=EIX receptor 1 {ECO:0000312|EMBL:AAR28377.1}; Flags: Precursor;	At2g34930	GO:0016021,integral component of membrane; GO:0005886,plasma membrane; GO:0050832,defense response to fungus; GO:0006952,defense response; GO:0006950,response to stress; GO:0008150,biological_process; GO:0009605,response to external stimulus; GO:0009607,response to biotic stimulus; GO:0051707,response to other organism; GO:0009620,response to fungus; GO:0043207,response to external biotic stimulu…	PF13855.6:Leucine rich repeat	--	--	--
Dioal.14G033500.v2.1	5.48	3.08	3.21	23.13	19.66	17.29	575	305	328	2232	2048	1732	2.08694	1.36883e-11	3.09908e-10	up	Chr14	2969048	2981966	+	Dioal.14G033500	--	K10357 myosin V | (RefSeq) myosin-1 isoform X1 (A)	--	XP_010933291.1	MYO1_ARATH RecName: Full=Myosin-1; AltName: Full=AtATM1;	At3g19960	GO:0015629,actin cytoskeleton; GO:0005737,cytoplasm; GO:0005783,endoplasmic reticulum; GO:0005768,endosome; GO:0016459,myosin complex; GO:0009524,phragmoplast; GO:0009506,plasmodesma; GO:0031982,vesicle; GO:0051015,actin filament binding; GO:0030898,actin-dependent ATPase activity; GO:0005524,ATP binding; GO:0005516,calmodulin binding; GO:0000146,microfilament motor activity; GO:0007015,actin fil…	PF00063.21:Myosin head (motor domain)	--	--	--
Dioal.12G016000.v2.1	0	0	0.13	16.99	18.99	24.3	0	0	1	126	152	187	8.48195	1.42228e-11	3.21617e-10	up	Chr12	1254120	1254725	+	Dioal.12G016000	--	--	--	--	--	--	--	--	--	--	--
novel.1540	0	0	0	5.42	4.96	6.21	0	0	0	85	84	101	8.6655	1.45231e-11	3.27934e-10	up	Chr18	14054146	14054995	.	--	--	K23047 E3 ubiquitin-protein ligase UNKL [EC:2.3.2.27] | (RefSeq) zinc finger CCCH domain-containing protein 2-like (A)	--	XP_008789109.1	C3H66_ARATH RecName: Full=Zinc finger CCCH domain-containing protein 66; Short=AtC3H66;	At5g58620	GO:0010494,cytoplasmic stress granule; GO:0000932,P-body; GO:0003677,DNA binding; GO:0003700,DNA-binding transcription factor activity; GO:0046872,metal ion binding; GO:0003723,RNA binding; GO:0006355,regulation of transcription, DNA-templated; GO:0006412,translation; GO:0003674,molecular_function; GO:0003676,nucleic acid binding; GO:0005488,binding; GO:0097159,organic cyclic compound binding; GO…	--	--	--	--
Dioal.02G005700.v2.1	0	0	0	2.92	3.91	8.92	0	0	0	65	94	206	9.08107	1.45373e-11	3.27934e-10	up	Chr2	409674	411069	+	Dioal.02G005700	--	K01762 1-aminocyclopropane-1-carboxylate synthase [EC:4.4.1.14] | (RefSeq) 1-aminocyclopropane-1-carboxylate synthase 3-like (A)	ko00270: Cysteine and methionine metabolism; ko01100: Metabolic pathways; ko01110: Biosynthesis of secondary metabolites	XP_009393981.1	1A18_ARATH RecName: Full=1-aminocyclopropane-1-carboxylate synthase 8; Short=ACC synthase 8; EC=4.4.1.14; AltName: Full=S-adenosyl-L-methionine methylthioadenosine-lyase 8;	At4g37770	GO:0016847,1-aminocyclopropane-1-carboxylate synthase activity; GO:0042802,identical protein binding; GO:0030170,pyridoxal phosphate binding; GO:0009693,ethylene biosynthetic process; GO:0009835,fruit ripening; GO:0003674,molecular_function; GO:0003824,catalytic activity; GO:0016829,lyase activity; GO:0016846,carbon-sulfur lyase activity; GO:0005515,protein binding; GO:0005488,binding; GO:0008144…	PF00155.21:Aminotransferase class I and II	--	--	--
novel.3135	0.81	0.52	0	23.23	13.04	18.48	5	3	0	132	80	109	5.10108	1.45803e-11	3.28364e-10	up	Chr9	16280489	16281118	+	--	--	K11168 dehydrogenase/reductase SDR family member 12 [EC:1.1.-.-] | (RefSeq) dehydrogenase/reductase SDR family member 12-like isoform X1 (A)	--	XP_020097038.1	--	At4g09750	--	PF00106.25:short chain dehydrogenase	--	--	--
Dioal.02G089700.v2.1	1.27	1.95	0.7	13.38	10.33	11.68	67	97	36	649	541	588	2.88302	1.45916e-11	3.28364e-10	up	Chr2	21744604	21747329	-	Dioal.02G089700	--	K13415 protein brassinosteroid insensitive 1 [EC:2.7.10.1 2.7.11.1] | (RefSeq) systemin receptor SR160-like (A)	ko04075: Plant hormone signal transduction	XP_010920309.1	MIK2_ARATH RecName: Full=MDIS1-interacting receptor like kinase 2 {ECO:0000303|PubMed:26863186}; Short=AtMIK2 {ECO:0000303|PubMed:26863186}; AltName: Full=Probable LRR receptor-like serine/threonine-protein kinase At4g08850; EC=2.7.11.1 {ECO:0000305}; Flags: Precursor;	At4g08850	GO:0016021,integral component of membrane; GO:0005886,plasma membrane; GO:0009506,plasmodesma; GO:0090406,pollen tube; GO:0005524,ATP binding; GO:0106310,NA; GO:0106311,NA; GO:0009755,hormone-mediated signaling pathway; GO:0010183,pollen tube guidance; GO:0000166,nucleotide binding; GO:0003674,molecular_function; GO:0005488,binding; GO:0008144,drug binding; GO:0017076,purine nucleotide binding; G…	PF00069.25:Protein kinase domain	--	--	--
Dioal.03G032500.v2.1	0	0	0.06	10.22	8.44	9.98	0	0	1	156	139	158	8.45431	1.47071e-11	3.30565e-10	up	Chr3	2785501	2786738	+	Dioal.03G032500	--	K12261 2-hydroxyacyl-CoA lyase 1 [EC:4.1.-.-] | (RefSeq) 2-hydroxyacyl-CoA lyase (A)	ko04146: Peroxisome	XP_016203934.1	HACL_ARATH RecName: Full=2-hydroxyacyl-CoA lyase; EC=4.1.-.-; AltName: Full=2-hydroxyphytanoyl-CoA lyase; Short=2-HPCL; AltName: Full=Oxalyl-CoA decarboxylase;	At5g17380	GO:0005829,cytosol; GO:0005777,peroxisome; GO:0009536,plastid; GO:0016831,carboxy-lyase activity; GO:0000287,magnesium ion binding; GO:0030976,thiamine pyrophosphate binding; GO:0001561,fatty acid alpha-oxidation; GO:0003674,molecular_function; GO:0003824,catalytic activity; GO:0016829,lyase activity; GO:0016830,carbon-carbon lyase activity; GO:0005488,binding; GO:0046872,metal ion binding; GO:00…	PF02775.21:Thiamine pyrophosphate enzyme, C-terminal TPP binding domain	--	--	--
Dioal.20G094200.v2.1	0.03	0	0	29.38	11.84	1.54	1	0	0	864	376	47	10.0071	1.47692e-11	3.3156e-10	up	Chr20	17209186	17212907	+	Dioal.20G094200	--	K14548 U3 small nucleolar RNA-associated protein 4 | (RefSeq) LOW QUALITY PROTEIN: U3 small nucleolar RNA-associated protein 4 homolog (A)	ko03008: Ribosome biogenesis in eukaryotes	XP_010928309.1	ALLN_ALLCE RecName: Full=Alliin lyase; Short=Alliinase; EC=4.4.1.4; AltName: Full=Cysteine sulphoxide lyase; Flags: Precursor;	At1g34060_2	GO:0005773,vacuole; GO:0047654,alliin lyase activity; GO:0031404,chloride ion binding; GO:0030170,pyridoxal phosphate binding; GO:0003674,molecular_function; GO:0003824,catalytic activity; GO:0016829,lyase activity; GO:0016846,carbon-sulfur lyase activity; GO:0005488,binding; GO:0043167,ion binding; GO:0043168,anion binding; GO:0008144,drug binding; GO:0019842,vitamin binding; GO:0036094,small mo…	PF04864.13:Allinase	--	--	--
Dioal.04G045800.v2.1	1.86	1.03	0.69	23.9	7.17	18.76	142	74	51	1675	542	1364	3.54399	1.48681e-11	3.32978e-10	up	Chr4	3973249	3978971	+	Dioal.04G045800	--	K08857 NIMA (never in mitosis gene a)-related kinase 1/4/5 [EC:2.7.11.1] | (RefSeq) serine/threonine-protein kinase Nek5 (A)	--	XP_008798862.1	NEK5_ORYSJ RecName: Full=Serine/threonine-protein kinase Nek5 {ECO:0000305}; EC=2.7.11.1 {ECO:0000305}; AltName: Full=NimA-related protein kinase 5 {ECO:0000303|PubMed:17886359}; AltName: Full=OsNek5 {ECO:0000303|PubMed:17886359};	At3g44200	GO:0055028,cortical microtubule; GO:0005524,ATP binding; GO:0106310,NA; GO:0004674,protein serine/threonine kinase activity; GO:0106311,NA; GO:0007017,microtubule-based process; GO:0000166,nucleotide binding; GO:0003674,molecular_function; GO:0005488,binding; GO:0008144,drug binding; GO:0017076,purine nucleotide binding; GO:0030554,adenyl nucleotide binding; GO:0032553,ribonucleotide binding; GO:…	PF00069.25:Protein kinase domain	--	--	--
Dioal.16G007400.v2.1	9.28	6.26	4.77	34.83	31.8	42.08	162	103	81	559	551	701	2.14587	1.50815e-11	3.36948e-10	up	Chr16	547283	551691	-	Dioal.16G007400	--	--	--	--	--	--	--	--	--	--	--
Dioal.13G063200.v2.1	0.02	0.02	0	2.23	5.63	4.49	1	1	0	91	248	190	7.76785	1.53375e-11	3.42257e-10	up	Chr13	19656836	19659229	-	Dioal.13G063200	--	K13459 disease resistance protein RPS2 | (RefSeq) disease resistance protein SUMM2-like (A)	ko04626: Plant-pathogen interaction	XP_010921013.2	UNI_ARATH RecName: Full=Disease resistance protein UNI {ECO:0000305}; AltName: Full=Protein UNI {ECO:0000303|PubMed:18315541};	At1g61180	GO:0043531,ADP binding; GO:0005524,ATP binding; GO:0006952,defense response; GO:0000166,nucleotide binding; GO:0003674,molecular_function; GO:0005488,binding; GO:0017076,purine nucleotide binding; GO:0030554,adenyl nucleotide binding; GO:0032553,ribonucleotide binding; GO:0032555,purine ribonucleotide binding; GO:0032559,adenyl ribonucleotide binding; GO:0036094,small molecule binding; GO:0043167…	PF00931.22:NB-ARC domain	--	--	--
novel.884	0	0	0	3.04	2.92	3.32	0	0	0	84	87	95	8.64411	1.56237e-11	3.48225e-10	up	Chr14	11532142	11535267	+	--	--	K02218 casein kinase 1 [EC:2.7.11.1] | (RefSeq) uncharacterized protein LOC8069780 (A)	--	XP_021808928.1	--	At3g44640	GO:0046872,metal ion binding; GO:0003674,molecular_function; GO:0005488,binding; GO:0043167,ion binding; GO:0043169,cation binding	PF13359.6:DDE superfamily endonuclease	--	--	--
Dioal.15G115700.v2.1	0	0	0	9.3	2.43	4.67	0	0	0	213	60	111	9.20706	1.73492e-11	3.83473e-10	up	Chr15	23090449	23092175	+	Dioal.15G115700	--	K09422 transcription factor MYB, plant | (RefSeq) transcription factor MYB113-like (A)	--	XP_015901492.1	MY114_ARATH RecName: Full=Transcription factor MYB114; AltName: Full=Myb-related protein 114; Short=AtMYB114;	At1g66380	GO:0005634,nucleus; GO:0003677,DNA binding; GO:0003700,DNA-binding transcription factor activity; GO:0007275,multicellular organism development; GO:0031540,regulation of anthocyanin biosynthetic process; GO:0003674,molecular_function; GO:0003676,nucleic acid binding; GO:0005488,binding; GO:0097159,organic cyclic compound binding; GO:1901363,heterocyclic compound binding; GO:0140110,transcription …	PF00249.31:Myb-like DNA-binding domain	MYB	TF	MYB->MYB
Dioal.07G126200.v2.1	1.05	0.85	0.02	33.07	24.92	27.08	51	39	1	1480	1204	1258	5.22575	1.75529e-11	3.87057e-10	up	Chr7	23399575	23402213	-	Dioal.07G126200	--	K05391 cyclic nucleotide gated channel, plant | (RefSeq) cyclic nucleotide-gated ion channel 1-like (A)	ko04626: Plant-pathogen interaction	XP_009404603.1	WAK2_ARATH RecName: Full=Wall-associated receptor kinase 2; EC=2.7.11.-; Flags: Precursor;	At1g21270	GO:0016021,integral component of membrane; GO:0005634,nucleus; GO:0005886,plasma membrane; GO:0005524,ATP binding; GO:0005509,calcium ion binding; GO:0030247,polysaccharide binding; GO:0106310,NA; GO:0004674,protein serine/threonine kinase activity; GO:0106311,NA; GO:0007166,cell surface receptor signaling pathway; GO:0009992,cellular water homeostasis; GO:0009311,oligosaccharide metabolic proces…	PF00069.25:Protein kinase domain	--	--	--
Dioal.20G007600.v2.1	4.46	2.48	2.05	29.15	17.28	22.01	103	54	46	619	396	485	2.66761	1.76956e-11	3.89741e-10	up	Chr20	2727449	2734234	-	Dioal.20G007600	--	K07023 putative hydrolases of HD superfamily | (RefSeq) HD domain-containing protein 2 (A)	--	XP_012460514.1	--	At2g23820	GO:0005829,cytosol; GO:0002953,5'-deoxynucleotidase activity; GO:0005524,ATP binding; GO:0003674,molecular_function; GO:0003824,catalytic activity; GO:0016787,hydrolase activity; GO:0016788,hydrolase activity, acting on ester bonds; GO:0016791,phosphatase activity; GO:0042578,phosphoric ester hydrolase activity; GO:0000166,nucleotide binding; GO:0005488,binding; GO:0008144,drug binding; GO:001707…	PF13023.6:HD domain	--	--	--
Dioal.15G021400.v2.1	0.2	0	0	9.49	5.91	12.07	3	0	0	128	86	169	6.76749	1.78266e-11	3.92165e-10	up	Chr15	1763059	1763789	-	Dioal.15G021400	--	--	--	XP_008792572.1	--	At1g09310	--	PF04398.12:Protein of unknown function, DUF538	--	--	--
Dioal.13G054000.v2.1	0.21	0	0.05	2.85	2.83	4.73	9	0	2	115	123	198	5.10139	1.8287e-11	4.01345e-10	up	Chr13	11837490	11845107	+	Dioal.13G054000	--	K19983 exocyst complex component 1 | (RefSeq) exocyst complex component SEC3A-like isoform X1 (A)	--	XP_010932960.2	SEC3B_ARATH RecName: Full=Exocyst complex component SEC3B; Short=AtSec3b;	At1g47560_1	GO:0000145,exocyst; GO:0005634,nucleus; GO:0005886,plasma membrane; GO:0005546,phosphatidylinositol-4,5-bisphosphate binding; GO:0060321,acceptance of pollen; GO:0006887,exocytosis; GO:0006893,Golgi to plasma membrane transport; GO:0003674,molecular_function; GO:0005488,binding; GO:0005543,phospholipid binding; GO:0008289,lipid binding; GO:0035091,phosphatidylinositol binding; GO:0043167,ion bind…	PF07529.13:HSA	--	--	--
Dioal.18G041200.v2.1	5.55	4.22	3.38	45.51	20.59	29.83	272	195	161	2052	1002	1396	2.59697	1.92829e-11	4.21712e-10	up	Chr18	17775897	17780144	+	Dioal.18G041200	--	K10260 F-box and WD-40 domain protein 7 | (RefSeq) WD40 repeat protein (A)	ko04120: Ubiquitin mediated proteolysis	XP_009396584.1	PUB15_ARATH RecName: Full=U-box domain-containing protein 15; EC=2.3.2.27; AltName: Full=Plant U-box protein 15; AltName: Full=RING-type E3 ubiquitin transferase PUB15 {ECO:0000305};	At5g42340	GO:0005737,cytoplasm; GO:0005634,nucleus; GO:0004842,ubiquitin-protein transferase activity; GO:0003674,molecular_function; GO:0003824,catalytic activity; GO:0016740,transferase activity; GO:0019787,ubiquitin-like protein transferase activity; GO:0140096,catalytic activity, acting on a protein; GO:0005622,intracellular; GO:0005575,cellular_component; GO:0005623,cell; GO:0044424,intracellular part…	PF04564.15:U-box domain	--	--	--
Dioal.16G076700.v2.1	0.03	0.02	0.05	2.46	1.13	1.53	2	1	3	141	70	91	5.40863	2.00158e-11	4.36714e-10	up	Chr16	21846426	21849592	-	Dioal.16G076700	--	K15078 structure-specific endonuclease subunit SLX1 [EC:3.6.1.-] | (RefSeq) putative disease resistance protein RGA3 (A)	--	XP_020575067.1	RGA1_SOLBU RecName: Full=Putative disease resistance protein RGA1; AltName: Full=RGA3-blb;	At3g14470	GO:0043531,ADP binding; GO:0005524,ATP binding; GO:0006952,defense response; GO:0000166,nucleotide binding; GO:0003674,molecular_function; GO:0005488,binding; GO:0017076,purine nucleotide binding; GO:0030554,adenyl nucleotide binding; GO:0032553,ribonucleotide binding; GO:0032555,purine ribonucleotide binding; GO:0032559,adenyl ribonucleotide binding; GO:0036094,small molecule binding; GO:0043167…	PF00931.22:NB-ARC domain	--	--	--
Dioal.12G060400.v2.1	3.68	7.7	2.45	59.73	48.52	44.86	68	134	44	1015	890	791	3.17072	2.02629e-11	4.41589e-10	up	Chr12	17757822	17759109	+	Dioal.12G060400	--	K18835 WRKY transcription factor 2 | (RefSeq) probable WRKY transcription factor 2 isoform X1 (A)	ko04626: Plant-pathogen interaction	XP_020271616.1	WRK55_ARATH RecName: Full=WRKY transcription factor 55; AltName: Full=WRKY DNA-binding protein 55;	At2g40740_2	GO:0005634,nucleus; GO:0003700,DNA-binding transcription factor activity; GO:0043565,sequence-specific DNA binding; GO:0000976,transcription regulatory region sequence-specific DNA binding; GO:0010468,regulation of gene expression; GO:0140110,transcription regulator activity; GO:0003674,molecular_function; GO:0003676,nucleic acid binding; GO:0003677,DNA binding; GO:0005488,binding; GO:0097159,org…	PF03106.15:WRKY DNA -binding domain	WRKY	TF	WRKY
Dioal.08G055200.v2.1	0	0	0	6.74	8.5	9.79	0	0	0	69	94	104	8.64171	2.08952e-11	4.54836e-10	up	Chr8	13951078	13954236	+	Dioal.08G055200	--	--	--	--	--	--	--	--	--	--	--
Dioal.08G016800.v2.1	7.52	3.44	3.37	119.86	30.92	57.86	378	163	165	5542	1543	2776	3.61936	2.1011e-11	4.56825e-10	up	Chr8	1101248	1104582	-	Dioal.08G016800	--	K03327 multidrug resistance protein, MATE family | (RefSeq) protein DETOXIFICATION 33-like (A)	--	XP_008797000.1	DTX33_ARATH RecName: Full=Protein DETOXIFICATION 33 {ECO:0000303|PubMed:11739388}; Short=AtDTX33 {ECO:0000303|PubMed:11739388}; AltName: Full=Multidrug and toxic compound extrusion protein 33 {ECO:0000305}; Short=MATE protein 33 {ECO:0000305};	At1g47530	GO:0016021,integral component of membrane; GO:0016020,membrane; GO:0005634,nucleus; GO:0005774,vacuolar membrane; GO:0015297,antiporter activity; GO:0022857,transmembrane transporter activity; GO:0042910,xenobiotic transmembrane transporter activity; GO:0003674,molecular_function; GO:0005215,transporter activity; GO:0015291,secondary active transmembrane transporter activity; GO:0022804,active tr…	PF01554.18:MatE	--	--	--
Dioal.19G083200.v2.1	0	0	0	2.93	5.29	2.47	0	0	0	81	158	71	8.8575	2.12453e-11	4.61373e-10	up	Chr19	16646980	16652565	+	Dioal.19G083200	--	K09264 MADS-box transcription factor, plant | (RefSeq) MADS-box transcription factor 6 (A)	--	ABX47015.1	MADS3_VITVI RecName: Full=Agamous-like MADS-box protein MADS3 {ECO:0000305}; AltName: Full=Agamous-like protein 6 {ECO:0000305}; Short=VvAGL6 {ECO:0000303|PubMed:18997115}; Short=VviAGL6a {ECO:0000303|PubMed:26818751}; AltName: Full=MADS-box protein 3 {ECO:0000303|Ref.1}; Short=VvMADS3 {ECO:0000303|Ref.1};	At2g45650	GO:0005634,nucleus; GO:0000981,DNA-binding transcription factor activity, RNA polymerase II-specific; GO:0046983,protein dimerization activity; GO:0000978,RNA polymerase II proximal promoter sequence-specific DNA binding; GO:0009908,flower development; GO:0045944,positive regulation of transcription by RNA polymerase II; GO:0006357,regulation of transcription by RNA polymerase II; GO:0140110,tran…	PF01486.17:K-box region	MADS-MIKC	TF	MADS->MADS-MIKC
Dioal.20G096700.v2.1	12.2	9.38	5.55	161.2	61.57	71.58	341	247	151	4143	1708	1909	3.18191	2.20882e-11	4.78014e-10	up	Chr20	17319168	17322367	+	Dioal.20G096700	--	K15275 solute carrier family 35 (UDP-galactose transporter), member B1 | (RefSeq) UDP-galactose/UDP-glucose transporter 3 (A)	--	XP_010256800.1	UTR3_ARATH RecName: Full=UDP-galactose/UDP-glucose transporter 3 {ECO:0000303|PubMed:12042319}; Short=AtUTr3 {ECO:0000303|PubMed:12042319};	At1g14360	GO:0030176,integral component of endoplasmic reticulum membrane; GO:0030173,integral component of Golgi membrane; GO:0015297,antiporter activity; GO:0022857,transmembrane transporter activity; GO:0005459,UDP-galactose transmembrane transporter activity; GO:0005460,UDP-glucose transmembrane transporter activity; GO:0008643,carbohydrate transport; GO:0009553,embryo sac development; GO:0030968,endop…	PF08449.11:UAA transporter family	--	--	--
Dioal.12G095100.v2.1	0.52	0.5	0.09	5.03	14.05	8.69	12	11	2	107	323	192	4.37052	2.30936e-11	4.97569e-10	up	Chr12	20027050	20028714	-	Dioal.12G095100	--	K04802 proliferating cell nuclear antigen | (RefSeq) proliferating cell nuclear antigen (A)	ko03030: DNA replication; ko03410: Base excision repair; ko03420: Nucleotide excision repair; ko03430: Mismatch repair	POE50901.1	PCNA_TOBAC RecName: Full=Proliferating cell nuclear antigen; Short=PCNA;	At2g29570	GO:0043626,PCNA complex; GO:0003677,DNA binding; GO:0030337,DNA polymerase processivity factor activity; GO:0006272,leading strand elongation; GO:0006298,mismatch repair; GO:0006275,regulation of DNA replication; GO:0019985,translesion synthesis; GO:0003674,molecular_function; GO:0003676,nucleic acid binding; GO:0005488,binding; GO:0097159,organic cyclic compound binding; GO:1901363,heterocyclic …	PF02747.15:Proliferating cell nuclear antigen, C-terminal domain	--	--	--
Dioal.19G019700.v2.1	1.46	0.3	0.07	16.9	19.03	20.96	21	4	1	223	271	287	4.72835	2.3347e-11	5.02337e-10	up	Chr19	1305579	1306378	+	Dioal.19G019700	--	K23490 cytochrome b5 | (RefSeq) cytochrome b5-like (A)	--	XP_006362070.1	CYB5_BOROF RecName: Full=Cytochrome b5;	At2g32720	GO:0005789,endoplasmic reticulum membrane; GO:0016021,integral component of membrane; GO:0020037,heme binding; GO:0046872,metal ion binding; GO:0003674,molecular_function; GO:0005488,binding; GO:0046906,tetrapyrrole binding; GO:0048037,cofactor binding; GO:0097159,organic cyclic compound binding; GO:1901363,heterocyclic compound binding; GO:0043167,ion binding; GO:0043169,cation binding; GO:00056…	PF00173.28:Cytochrome b5-like Heme/Steroid binding domain	--	--	--
Dioal.17G056900.v2.1	0	0	0	1.75	2.4	1.37	0	0	0	85	126	69	8.71652	2.48845e-11	5.32345e-10	up	Chr17	10094384	10105848	+	Dioal.17G056900	--	K21867 potassium channel | (RefSeq) potassium channel KAT3 (A)	--	XP_008783149.1	KAT3_ARATH RecName: Full=Potassium channel KAT3; AltName: Full=AKT4; AltName: Full=AtKC1; AltName: Full=Potassium channel TKC;	At1g03687	GO:0005783,endoplasmic reticulum; GO:0016021,integral component of membrane; GO:0005886,plasma membrane; GO:0005249,voltage-gated potassium channel activity; GO:0071805,potassium ion transmembrane transport; GO:0034765,regulation of ion transmembrane transport; GO:0009624,response to nematode; GO:0003674,molecular_function; GO:0046873,metal ion transmembrane transporter activity; GO:0005215,trans…	PF03942.15:DTW domain	--	--	--
Dioal.01G037700.v2.1	1.92	0.34	0.77	17.24	14.68	13.53	36	6	14	297	273	242	3.66149	2.50362e-11	5.34977e-10	up	Chr1	20172864	20177180	+	Dioal.01G037700	--	K01054 acylglycerol lipase [EC:3.1.1.23] | (RefSeq) alpha/beta-hydrolase (A)	ko00561: Glycerolipid metabolism; ko01100: Metabolic pathways	XP_008781273.1	--	At4g38370	--	PF00300.22:Histidine phosphatase superfamily (branch 1)	--	--	--
Dioal.05G047200.v2.1	4.74	4.65	0.55	158.23	82.35	53.06	132	122	15	4055	2278	1411	4.64042	2.58583e-11	5.5191e-10	up	Chr5	3182230	3184999	-	Dioal.05G047200	--	K11165 dehydrogenase/reductase SDR family member 7 [EC:1.1.-.-] | (RefSeq) dehydrogenase/reductase SDR family member 7-like (A)	--	XP_008800554.1	KCR1_ARATH RecName: Full=Very-long-chain 3-oxoacyl-CoA reductase 1; EC=1.1.1.330; AltName: Full=Beta-ketoacyl reductase 1; Short=AtKCR1; AltName: Full=Protein GLOSSY 8; Short=gl8At;	At3g03330	GO:0005783,endoplasmic reticulum; GO:0005789,endoplasmic reticulum membrane; GO:0016021,integral component of membrane; GO:0005739,mitochondrion; GO:0102339,3-oxo-arachidoyl-CoA reductase activity; GO:0102340,3-oxo-behenoyl-CoA reductase activity; GO:0102342,3-oxo-cerotoyl-CoA reductase activity; GO:0102341,3-oxo-lignoceroyl-CoA reductase activity; GO:0018454,acetoacetyl-CoA reductase activity; G…	PF00106.25:short chain dehydrogenase	--	--	--
[truncated: 6,942 more rows]

## Sheet: Table S2
Table S2 List of the KEGG pathway of DEG genes.
#KEGG_pathway	ko_id	Cluster_frequency	Genome_frequency	P-value	Corrected_P-value	GeneID	KEGG Orthology	hyperlink
[truncated: 138 more rows]

## Sheet: Table S3
Table S3 Identified DEGs in the flavonoid biosynthesis between WT and PT.
	ID	WT1_fpkm	WT2_fpkm	WT3_fpkm	PT1_fpkm	PT2_fpkm	PT3_fpkm	WT1_count	WT2_count	WT3_count	PT1_count	PT2_count	PT3_count	log2FoldChange	pvalue	padj	regulated	chr	start	end	strand	gene_name	gene_description	KEGG	KEGG pathway	NR	Swissprot	KOG	GO	Pfam	TF-Family	TF-Category	TF-Classification
[truncated: 108 more rows]

## Sheet: Table S4
Table S4 Identified metabolites between WT and PT.
[truncated: 425 more rows]

## Sheet: Table S5
Table S5 Flavonoids and Tannins metabolites in WT and PT.
[truncated: 113 more rows]

[truncated: 3 more sheets: Table S6, Table S7, Table S8]
